# Supplementary material for: Automatic mapping of multiplexed social receptive fields by deep learning and GPU-accelerated 3D videography
Source: Nat Commun. 2022 Feb 1;13:593. doi: 10.1038/s41467-022-28153-7 (PMC8807631; doi:10.1038/s41467-022-28153-7)
Supplement: Supplementary file 9 — Supplementary Software [file 41467_2022_28153_MOESM9_ESM.zip]

Archive with 358 entries (312 files):
- ebbesen_froemke_2021_code/
- ebbesen_froemke_2021_code/recording/
- ebbesen_froemke_2021_code/recording/record_scene_ir.py
- ebbesen_froemke_2021_code/recording/diagnosis_scene_time.py
- ebbesen_froemke_2021_code/recording/generate_arena_rotation_npy.py
- ebbesen_froemke_2021_code/recording/auto_LED_mask_ir.py
- ebbesen_froemke_2021_code/recording/record_calib_npy.py
- ebbesen_froemke_2021_code/recording/diagnosis_calib_time.py
- ebbesen_froemke_2021_code/recording/dump_geometry.py
- ebbesen_froemke_2021_code/recording/dump_geometry_ir.py
- ebbesen_froemke_2021_code/recording/generate_transformation_matrix.py
- ebbesen_froemke_2021_code/recording/dump_cylinder_center.py
- ebbesen_froemke_2021_code/recording/utils/
- ebbesen_froemke_2021_code/recording/utils/fitting_utils.py
- ebbesen_froemke_2021_code/recording/utils/common_utils.py
- ebbesen_froemke_2021_code/recording/utils/declare_mouse.py
- ebbesen_froemke_2021_code/recording/utils/GP_test.py
- ebbesen_froemke_2021_code/recording/utils/jitted_fitting_utils.py
- ebbesen_froemke_2021_code/recording/utils/gaussian.py
- ebbesen_froemke_2021_code/recording/utils/ellipsoid_utils.py
- ebbesen_froemke_2021_code/recording/utils/ellipsoid_separation_draft.py
- ebbesen_froemke_2021_code/recording/utils/declare_mouse_home_PSO.py
- ebbesen_froemke_2021_code/recording/utils/declare_mouse_home.py
- ebbesen_froemke_2021_code/recording/utils/fitting_utils_non_jit.py
- ebbesen_froemke_2021_code/recording/utils/open_npy_namespace_calib.py
- ebbesen_froemke_2021_code/recording/utils/demo_krlst.py
- ebbesen_froemke_2021_code/recording/utils/reading_utils.py
- ebbesen_froemke_2021_code/recording/utils/krls.py
- ebbesen_froemke_2021_code/recording/utils/localization_utils.py
- ebbesen_froemke_2021_code/recording/utils/krlst.py
- ebbesen_froemke_2021_code/recording/utils/recording_utils.py
- ebbesen_froemke_2021_code/recording/utils/__pycache__/
- ebbesen_froemke_2021_code/recording/utils/__pycache__/reading_utils.cpython-36.pyc
- ebbesen_froemke_2021_code/recording/utils/__pycache__/recording_utils.cpython-36.pyc
- ebbesen_froemke_2021_code/recording/utils/__pycache__/common_utils.cpython-36.pyc
- ebbesen_froemke_2021_code/recording/utils/__pycache__/open_npy_namespace_calib.cpython-36.pyc
- ebbesen_froemke_2021_code/recording/utils/__pycache__/cloud_utils.cpython-36.pyc
- ebbesen_froemke_2021_code/recording/utils/__pycache__/localization_utils.cpython-36.pyc
- ebbesen_froemke_2021_code/recording/utils/cloud_utils.py
- ebbesen_froemke_2021_code/recording/utils/ellipsoid_separation_draftv2.py
- ebbesen_froemke_2021_code/recording/utils/open_npy_namespace.py
- ebbesen_froemke_2021_code/recording/dump_cylinder_center_ir.py
- ebbesen_froemke_2021_code/recording/record_scene_npy_long_form16.py
- ebbesen_froemke_2021_code/recording/stream_live_pp.py
- ebbesen_froemke_2021_code/recording/presets/
- ebbesen_froemke_2021_code/recording/presets/master60pp_ironly.json
- ebbesen_froemke_2021_code/recording/presets/.DS_Store
- ebbesen_froemke_2021_code/recording/presets/master60pp_640_nolaser_back.json
- ebbesen_froemke_2021_code/recording/presets/master60pp_640_nolaser.json
- ebbesen_froemke_2021_code/recording/presets/slave60pp.json
- ebbesen_froemke_2021_code/recording/presets/DefaultPreset_D435.json
- ebbesen_froemke_2021_code/recording/presets/BodyScanPreset.json
- ebbesen_froemke_2021_code/recording/presets/MidResMidDensityPreset.json
- ebbesen_froemke_2021_code/recording/presets/hsv_mouse/
- ebbesen_froemke_2021_code/recording/presets/hsv_mouse/hsv_mouse_0.csv
- ebbesen_froemke_2021_code/recording/presets/hsv_mouse/hsv_mouse_1.csv
- ebbesen_froemke_2021_code/recording/presets/MidResHighDensityPreset.json
- ebbesen_froemke_2021_code/recording/presets/EdgeMapD435.json
- ebbesen_froemke_2021_code/recording/presets/slave60pp_ironly.json
- ebbesen_froemke_2021_code/recording/presets/MidResHighAccuracyPreset.json
- ebbesen_froemke_2021_code/recording/presets/slave60pp_640.json
- ebbesen_froemke_2021_code/recording/presets/master60pp_640_back.json
- ebbesen_froemke_2021_code/recording/presets/master60.json
- ebbesen_froemke_2021_code/recording/presets/HandGesturePreset.json
- ebbesen_froemke_2021_code/recording/presets/master60pp_640.json
- ebbesen_froemke_2021_code/recording/presets/ShortRangePreset.json
- ebbesen_froemke_2021_code/recording/presets/master60pp.json
- ebbesen_froemke_2021_code/recording/presets/slave60pp_640_nolaser.json
- ebbesen_froemke_2021_code/recording/presets/slave60.json
- ebbesen_froemke_2021_code/recording/presets/slave60pp_640_back.json
- ebbesen_froemke_2021_code/recording/presets/slave60pp_640_nolaser_back.json
- ebbesen_froemke_2021_code/recording/generate_HSV_filter_for_calibration_npy.py
- ebbesen_froemke_2021_code/recording/convert_calib_to_trace_npy.py
- ebbesen_froemke_2021_code/recording/record_scene_ir_no_depth.py
- ebbesen_froemke_2021_code/recording/plot_calib_trace.py
- ebbesen_froemke_2021_code/recording/align_time_stamps.py
- ebbesen_froemke_2021_code/read_me_figs/
- ebbesen_froemke_2021_code/read_me_figs/color.png
- ebbesen_froemke_2021_code/read_me_figs/pipeline.gif
- ebbesen_froemke_2021_code/read_me_figs/thanks.png
- ebbesen_froemke_2021_code/read_me_figs/four_cams.png
- ebbesen_froemke_2021_code/read_me_figs/player.png
- ebbesen_froemke_2021_code/read_me_figs/cad.png
- ebbesen_froemke_2021_code/read_me_figs/d.png
- ebbesen_froemke_2021_code/read_me_figs/depth_mouse.png
- ebbesen_froemke_2021_code/read_me_figs/splash.png
- ebbesen_froemke_2021_code/read_me_figs/example_3D_tracking.gif
- ebbesen_froemke_2021_code/read_me_figs/color_filtering.png
- ebbesen_froemke_2021_code/read_me_figs/ir.png
- ebbesen_froemke_2021_code/README_install.pdf
- ebbesen_froemke_2021_code/README_install.md
- ebbesen_froemke_2021_code/README_analysis.pdf
- ebbesen_froemke_2021_code/README_analysis.md
- ebbesen_froemke_2021_code/README_recording.pdf
- ebbesen_froemke_2021_code/README_recording.md
- ebbesen_froemke_2021_code/analysis/
- ebbesen_froemke_2021_code/analysis/ir_profiling_snow_example_plots.ipynb
- ebbesen_froemke_2021_code/analysis/EPHYS_03_Calculate_behavior_features_and_fit_models.ipynb
- ebbesen_froemke_2021_code/analysis/IMP_ir_002_Label_training_images.ipynb
- ebbesen_froemke_2021_code/analysis/IMP_ir_006_Process_depth_images.ipynb
- ebbesen_froemke_2021_code/analysis/005_Process_color_images.ipynb
- ebbesen_froemke_2021_code/analysis/IMP_ir_003_profiling_003_Train_hourglass_network.ipynb
- ebbesen_froemke_2021_code/analysis/.DS_Store
- ebbesen_froemke_2021_code/analysis/010_State_space_modeling_and_detection_of_social_events.ipynb
- ebbesen_froemke_2021_code/analysis/014_Make_Kalman_filtering_video.ipynb
- ebbesen_froemke_2021_code/analysis/005_Process_color_images.html
- ebbesen_froemke_2021_code/analysis/013_Make_supplementary_particle_filter_video.html
- ebbesen_froemke_2021_code/analysis/architectures/
- ebbesen_froemke_2021_code/analysis/architectures/.ipynb_checkpoints/
- ebbesen_froemke_2021_code/analysis/architectures/.ipynb_checkpoints/hourglass-checkpoint.py
- ebbesen_froemke_2021_code/analysis/architectures/.DS_Store
- ebbesen_froemke_2021_code/analysis/architectures/hourglass.py
- ebbesen_froemke_2021_code/analysis/architectures/__pycache__/
- ebbesen_froemke_2021_code/analysis/architectures/__pycache__/hourglass.cpython-36.pyc
- ebbesen_froemke_2021_code/analysis/training_sets/
- ebbesen_froemke_2021_code/analysis/training_sets/skeleton_v2_mice.csv
- ebbesen_froemke_2021_code/analysis/008_Plot_tracked_paramters.ipynb
- ebbesen_froemke_2021_code/analysis/figs/
- ebbesen_froemke_2021_code/analysis/figs/.DS_Store
- ebbesen_froemke_2021_code/analysis/figs/states_xy_together_pyro.png
- ebbesen_froemke_2021_code/analysis/figs/social_2.pdf
- ebbesen_froemke_2021_code/analysis/figs/convergence_batch.png
- ebbesen_froemke_2021_code/analysis/figs/with_implant.pdf
- ebbesen_froemke_2021_code/analysis/figs/error_example/
- ebbesen_froemke_2021_code/analysis/figs/error_example/.DS_Store
- ebbesen_froemke_2021_code/analysis/figs/pre_depth_01.png
- ebbesen_froemke_2021_code/analysis/figs/error_waffle.png
- ebbesen_froemke_2021_code/analysis/figs/states_pyro_xy.png
- ebbesen_froemke_2021_code/analysis/figs/social_0.pdf
- ebbesen_froemke_2021_code/analysis/figs/tracking_5it.png
- ebbesen_froemke_2021_code/analysis/figs/states_z.png
- ebbesen_froemke_2021_code/analysis/figs/example_smooth.pdf
- ebbesen_froemke_2021_code/analysis/figs/all_histo.png
- ebbesen_froemke_2021_code/analysis/figs/height_xy.png
- ebbesen_froemke_2021_code/analysis/figs/transitions.png
- ebbesen_froemke_2021_code/analysis/figs/example_raw.pdf
- ebbesen_froemke_2021_code/analysis/figs/pre_depth_03.png
- ebbesen_froemke_2021_code/analysis/figs/pre_color_01.png
- ebbesen_froemke_2021_code/analysis/figs/pyro_fit.png
- ebbesen_froemke_2021_code/analysis/figs/transitions_masked.png
- ebbesen_froemke_2021_code/analysis/figs/figure_number_000_mix.pdf
- ebbesen_froemke_2021_code/analysis/figs/figure_number_000_top.pdf
- ebbesen_froemke_2021_code/analysis/figs/durations_z.png
- ebbesen_froemke_2021_code/analysis/figs/durations_xy_pyro.png
- ebbesen_froemke_2021_code/analysis/figs/pre_depth_02.png
- ebbesen_froemke_2021_code/analysis/figs/tracking_01.png
- ebbesen_froemke_2021_code/analysis/figs/figure_number_000_top.png
- ebbesen_froemke_2021_code/analysis/figs/social_1.pdf
- ebbesen_froemke_2021_code/analysis/figs/tracking_final_reduce.png
- ebbesen_froemke_2021_code/analysis/figs/training_snippets.png
- ebbesen_froemke_2021_code/analysis/figs/pre_color_02.png
- ebbesen_froemke_2021_code/analysis/figs/tracking_03.png
- ebbesen_froemke_2021_code/analysis/figs/different_clouds.png
- ebbesen_froemke_2021_code/analysis/figs/training_z.png
- ebbesen_froemke_2021_code/analysis/figs/example_full_pipeline.png
- ebbesen_froemke_2021_code/analysis/figs/gaussians_pyro_z.png
- ebbesen_froemke_2021_code/analysis/figs/example_3d_view_side.png
- ebbesen_froemke_2021_code/analysis/figs/example_convergence/
- ebbesen_froemke_2021_code/analysis/figs/example_convergence/.DS_Store
- ebbesen_froemke_2021_code/analysis/figs/figure_number_000_side.png
- ebbesen_froemke_2021_code/analysis/figs/tracking_1it.png
- ebbesen_froemke_2021_code/analysis/figs/tracking_02.png
- ebbesen_froemke_2021_code/analysis/figs/states_pyro_z.png
- ebbesen_froemke_2021_code/analysis/figs/tracking_final.png
- ebbesen_froemke_2021_code/analysis/figs/figure_number_000_side.pdf
- ebbesen_froemke_2021_code/analysis/figs/training_snip_z.png
- ebbesen_froemke_2021_code/analysis/figs/error_check/
- ebbesen_froemke_2021_code/analysis/figs/error_check/.DS_Store
- ebbesen_froemke_2021_code/analysis/figs/example_3d_view_top.png
- ebbesen_froemke_2021_code/analysis/figs/height_z.png
- ebbesen_froemke_2021_code/analysis/figs/error_waffle.pdf
- ebbesen_froemke_2021_code/analysis/figs/kmeans.png
- ebbesen_froemke_2021_code/analysis/figs/figure_number_000_mix.png
- ebbesen_froemke_2021_code/analysis/figs/convergence_z.png
- ebbesen_froemke_2021_code/analysis/figs/raw_histo.png
- ebbesen_froemke_2021_code/analysis/ir_001_Generate_a_training_set.ipynb
- ebbesen_froemke_2021_code/analysis/013_Make_supplementary_particle_filter_video.ipynb
- ebbesen_froemke_2021_code/analysis/ir_007_Auto_Tracking_engine.ipynb
- ebbesen_froemke_2021_code/analysis/MousePlayer.ipynb
- ebbesen_froemke_2021_code/analysis/015_Make_example_social_interaction_video.ipynb
- ebbesen_froemke_2021_code/analysis/012_Make_pre-processing_pipeline_video.html
- ebbesen_froemke_2021_code/analysis/015_Make_example_social_interaction_video.html
- ebbesen_froemke_2021_code/analysis/videos/
- ebbesen_froemke_2021_code/analysis/videos/dot.txt
- ebbesen_froemke_2021_code/analysis/006_Process_depth_images.html
- ebbesen_froemke_2021_code/analysis/001_Generate_a_training_set.html
- ebbesen_froemke_2021_code/analysis/ir_profiling_003_Train_hourglass_networks.ipynb
- ebbesen_froemke_2021_code/analysis/003_Train_hourglass_network.ipynb
- ebbesen_froemke_2021_code/analysis/007_Tracking_engine.html
- ebbesen_froemke_2021_code/analysis/ir_002_Label_training_images.ipynb
- ebbesen_froemke_2021_code/analysis/ir_profiling_check_performance_PAF.ipynb
- ebbesen_froemke_2021_code/analysis/ir_profiling_check_performance_Augment.ipynb
- ebbesen_froemke_2021_code/analysis/004_Plot_network_training.html
- ebbesen_froemke_2021_code/analysis/frames/
- ebbesen_froemke_2021_code/analysis/frames/tracking_holder.npy
- ebbesen_froemke_2021_code/analysis/frames/body_constants.npy
- ebbesen_froemke_2021_code/analysis/frames/guessing_holder.npy
- ebbesen_froemke_2021_code/analysis/IMP_ir_005_Process_color_images.ipynb
- ebbesen_froemke_2021_code/analysis/009_Error checks_head_direction_and_running_behavior.html
- ebbesen_froemke_2021_code/analysis/010_State_space_modeling_and_detection_of_social_events.html
- ebbesen_froemke_2021_code/analysis/192x320_weights/
- ebbesen_froemke_2021_code/analysis/192x320_weights/.ipynb_checkpoints/
- ebbesen_froemke_2021_code/analysis/192x320_weights/.ipynb_checkpoints/singlecore_train_2020-04-21_18-33-56_epoch_5_loss_133.441_-checkpoint.png
- ebbesen_froemke_2021_code/analysis/192x320_weights/.ipynb_checkpoints/singlecore_valid_2020-04-21_18-36-59_epoch_6_loss_5015.679_-checkpoint.png
- ebbesen_froemke_2021_code/analysis/192x320_weights/.ipynb_checkpoints/singlecore_valid_2020-04-21_18-40-00_epoch_7_loss_875.756_-checkpoint.png
- ebbesen_froemke_2021_code/analysis/192x320_weights/dot.txt
- ebbesen_froemke_2021_code/analysis/example_data/
- ebbesen_froemke_2021_code/analysis/example_data/.ipynb_checkpoints/
- ebbesen_froemke_2021_code/analysis/example_data/pyro_xyz.p
- ebbesen_froemke_2021_code/analysis/example_data/pyro_fits.p
- ebbesen_froemke_2021_code/analysis/example_data/tracking/
- ebbesen_froemke_2021_code/analysis/example_data/tracking/timing.pkl
- ebbesen_froemke_2021_code/analysis/example_data/tracking/tracked_behavior.pkl
- ebbesen_froemke_2021_code/analysis/example_data/tracking/geometry.pkl
- ebbesen_froemke_2021_code/analysis/example_data/experiment1/
- ebbesen_froemke_2021_code/analysis/example_data/experiment1/recording1/
- ebbesen_froemke_2021_code/analysis/example_data/experiment1/recording1/events/
- ebbesen_froemke_2021_code/analysis/example_data/experiment1/recording1/events/Rhythm_FPGA-100.0/
- ebbesen_froemke_2021_code/analysis/example_data/experiment1/recording1/events/Rhythm_FPGA-100.0/TTL_1/
- ebbesen_froemke_2021_code/analysis/example_data/experiment1/recording1/events/Rhythm_FPGA-100.0/TTL_1/full_words.npy
- ebbesen_froemke_2021_code/analysis/example_data/experiment1/recording1/events/Rhythm_FPGA-100.0/TTL_1/channels.npy
- ebbesen_froemke_2021_code/analysis/example_data/experiment1/recording1/events/Rhythm_FPGA-100.0/TTL_1/timestamps.npy
- ebbesen_froemke_2021_code/analysis/example_data/experiment1/recording1/events/Rhythm_FPGA-100.0/TTL_1/channel_states.npy
- ebbesen_froemke_2021_code/analysis/example_data/experiment1/recording1/events/Message_Center-904.0/
- ebbesen_froemke_2021_code/analysis/example_data/experiment1/recording1/events/Message_Center-904.0/TEXT_group_1/
- ebbesen_froemke_2021_code/analysis/example_data/experiment1/recording1/events/Message_Center-904.0/TEXT_group_1/channels.npy
- ebbesen_froemke_2021_code/analysis/example_data/experiment1/recording1/events/Message_Center-904.0/TEXT_group_1/timestamps.npy
- ebbesen_froemke_2021_code/analysis/example_data/experiment1/recording1/events/Message_Center-904.0/TEXT_group_1/text.npy
- ebbesen_froemke_2021_code/analysis/example_data/experiment1/recording1/sync_messages.txt
- ebbesen_froemke_2021_code/analysis/example_data/experiment1/recording1/structure.oebin
- ebbesen_froemke_2021_code/analysis/example_data/training_traces/
- ebbesen_froemke_2021_code/analysis/example_data/training_traces/run-Nov22_11-19-19_CE-01-tag-val_loss.csv
- ebbesen_froemke_2021_code/analysis/example_data/training_traces/run-Nov22_11-19-19_CE-01-tag-trn_loss.csv
- ebbesen_froemke_2021_code/analysis/example_data/training_traces/run-Nov22_11-19-19_CE-01-tag-val_frame_loss.csv
- ebbesen_froemke_2021_code/analysis/example_data/training_traces/run-Nov22_11-19-19_CE-01-tag-lr(1).csv
- ebbesen_froemke_2021_code/analysis/example_data/training_traces/run-Nov22_11-19-19_CE-01-tag-trn_frame_loss.csv
- ebbesen_froemke_2021_code/analysis/utils/
- ebbesen_froemke_2021_code/analysis/utils/fitting_utils.py
- ebbesen_froemke_2021_code/analysis/utils/body_utils_new_nose.py
- ebbesen_froemke_2021_code/analysis/utils/cuda_tracking_utils.py
- ebbesen_froemke_2021_code/analysis/utils/clicking.py
- ebbesen_froemke_2021_code/analysis/utils/process_color_frames.py
- ebbesen_froemke_2021_code/analysis/utils/torch_utils.py
- ebbesen_froemke_2021_code/analysis/utils/cuda_tracking_utils_weights_for_figures.py
- ebbesen_froemke_2021_code/analysis/utils/ellipsoid_utils.py
- ebbesen_froemke_2021_code/analysis/utils/LBFGSB.py
- ebbesen_froemke_2021_code/analysis/utils/analysis_tools.py
- ebbesen_froemke_2021_code/analysis/utils/plotting_during_tracking.py
- ebbesen_froemke_2021_code/analysis/utils/spikes.py
- ebbesen_froemke_2021_code/analysis/utils/body_utils.py
- ebbesen_froemke_2021_code/analysis/utils/glm.py
- ebbesen_froemke_2021_code/analysis/utils/trkr_utils.py
- ebbesen_froemke_2021_code/analysis/utils/__pycache__/
- ebbesen_froemke_2021_code/analysis/utils/__pycache__/process_color_frames.cpython-36.pyc
- ebbesen_froemke_2021_code/analysis/utils/__pycache__/spikes.cpython-36.pyc
- ebbesen_froemke_2021_code/analysis/utils/__pycache__/trkr_utils.cpython-36.pyc
- ebbesen_froemke_2021_code/analysis/utils/__pycache__/glm.cpython-37.pyc
- ebbesen_froemke_2021_code/analysis/utils/__pycache__/torch_utils.cpython-36.pyc
- ebbesen_froemke_2021_code/analysis/utils/__pycache__/cuda_tracking_utils_weights_for_figures.cpython-36.pyc
- ebbesen_froemke_2021_code/analysis/utils/__pycache__/mouse_player.cpython-36.pyc
- ebbesen_froemke_2021_code/analysis/utils/__pycache__/clicking.cpython-36.pyc
- ebbesen_froemke_2021_code/analysis/utils/__pycache__/cuda_tracking_utils_weights_for_figures.cpython-37.pyc
- ebbesen_froemke_2021_code/analysis/utils/__pycache__/mouse_player.cpython-37.pyc
- ebbesen_froemke_2021_code/analysis/utils/__pycache__/fitting_utils.cpython-37.pyc
- ebbesen_froemke_2021_code/analysis/utils/__pycache__/analysis_tools.cpython-36.pyc
- ebbesen_froemke_2021_code/analysis/utils/__pycache__/plotting_during_tracking.cpython-36.pyc
- ebbesen_froemke_2021_code/analysis/utils/__pycache__/cuda_tracking_utils_for_figures.cpython-36.pyc
- ebbesen_froemke_2021_code/analysis/utils/__pycache__/body_utils_new_nose.cpython-36.pyc
- ebbesen_froemke_2021_code/analysis/utils/__pycache__/spikes.cpython-37.pyc
- ebbesen_froemke_2021_code/analysis/utils/__pycache__/ellipsoid_utils.cpython-36.pyc
- ebbesen_froemke_2021_code/analysis/utils/__pycache__/analysis_tools.cpython-37.pyc
- ebbesen_froemke_2021_code/analysis/utils/__pycache__/body_utils.cpython-36.pyc
- ebbesen_froemke_2021_code/analysis/utils/__pycache__/cuda_tracking_utils.cpython-36.pyc
- ebbesen_froemke_2021_code/analysis/utils/__pycache__/LBFGSB.cpython-36.pyc
- ebbesen_froemke_2021_code/analysis/utils/__pycache__/fitting_utils.cpython-36.pyc
- ebbesen_froemke_2021_code/analysis/utils/__pycache__/glm.cpython-36.pyc
- ebbesen_froemke_2021_code/analysis/utils/cuda_tracking_utils_for_figures.py
- ebbesen_froemke_2021_code/analysis/utils/mouse_player.py
- ebbesen_froemke_2021_code/analysis/ir_profiling_001_Generate_a_training_set.ipynb
- ebbesen_froemke_2021_code/analysis/c_utils/
- ebbesen_froemke_2021_code/analysis/c_utils/.ipynb_checkpoints/
- ebbesen_froemke_2021_code/analysis/c_utils/.ipynb_checkpoints/plot_loss_learning-checkpoint.ipynb
- ebbesen_froemke_2021_code/analysis/c_utils/.ipynb_checkpoints/analysis_tools-checkpoint.py
- ebbesen_froemke_2021_code/analysis/c_utils/.ipynb_checkpoints/Figure6d_BatchedPyro-checkpoint.ipynb
- ebbesen_froemke_2021_code/analysis/c_utils/.ipynb_checkpoints/pyro_z-checkpoint.py
- ebbesen_froemke_2021_code/analysis/c_utils/.ipynb_checkpoints/utils_hour-checkpoint.py
- ebbesen_froemke_2021_code/analysis/c_utils/.DS_Store
- ebbesen_froemke_2021_code/analysis/c_utils/training.png
- ebbesen_froemke_2021_code/analysis/c_utils/plot_loss_learning.ipynb
- ebbesen_froemke_2021_code/analysis/c_utils/__pycache__/
- ebbesen_froemke_2021_code/analysis/c_utils/__pycache__/pyro_z.cpython-36.pyc
- ebbesen_froemke_2021_code/analysis/c_utils/__pycache__/analysis_tools.cpython-36.pyc
- ebbesen_froemke_2021_code/analysis/c_utils/__pycache__/utils_hour.cpython-36.pyc
- ebbesen_froemke_2021_code/analysis/c_utils/utils_hour.py
- ebbesen_froemke_2021_code/analysis/c_utils/pyro_z.py
- ebbesen_froemke_2021_code/analysis/014_Make_Kalman_filtering_video.html
- ebbesen_froemke_2021_code/analysis/chrelli_annotator/
- ebbesen_froemke_2021_code/analysis/chrelli_annotator/README.md
- ebbesen_froemke_2021_code/analysis/chrelli_annotator/dpk_annotator/
- ebbesen_froemke_2021_code/analysis/chrelli_annotator/dpk_annotator/io/
[truncated: 58 more entries]
