# Supplementary material for: Automatic mapping of multiplexed social receptive fields by deep learning and GPU-accelerated 3D videography
Source: Nat Commun. 2022 Feb 1;13:593. doi: 10.1038/s41467-022-28153-7 (PMC8807631; doi:10.1038/s41467-022-28153-7)
Supplement: Supplementary file 9 — Supplementary Software [file 41467_2022_28153_MOESM9_ESM.zip › ebbesen_froemke_2021_code/recording/presets/DefaultPreset_D435.json]

{
  "aux-param-autoexposure-setpoint": "1536",
  "aux-param-colorcorrection1": "0.299",
  "aux-param-colorcorrection2": "0.294",
  "aux-param-colorcorrection3": "0.294",
  "aux-param-colorcorrection4": "0.114",
  "aux-param-colorcorrection5": "0.000",
  "aux-param-colorcorrection6": "0.000",
  "aux-param-colorcorrection7": "0.000",
  "aux-param-colorcorrection8": "0.000",
  "aux-param-colorcorrection9": "0.000",
  "aux-param-colorcorrection10": "0.000",
  "aux-param-colorcorrection11": "0.000",
  "aux-param-colorcorrection12": "0.000",
  "aux-param-depthclampmax": "65536",
  "aux-param-depthclampmin": "0",
  "aux-param-disparityshift": "0",
  
  "param-disableraucolor": "0",
  "param-disablesadcolor": "0",
  "param-disablesadnormalize": "0",
  "param-disablesloleftcolor": "0",
  "param-disableslorightcolor": "0",
  "param-lambdaad": "800",
  "param-lambdacensus": "26",
  "param-leftrightthreshold": "24",
  "param-maxscorethreshb": "2047",
  "param-medianthreshold": "500",
  "param-minscorethresha": "1",
  "param-neighborthresh": "7",
  "param-robbinsmonrodecrement": "10",
  "param-robbinsmonroincrement": "10",
  "param-secondpeakdelta": "325",
  "param-texturecountthresh": "0",
  "param-texturedifferencethresh": "0",
  "param-raumine": "1",
  "param-rauminn": "1",
  "param-rauminnssum": "3",
  "param-raumins": "1",
  "param-rauminw": "1",
  "param-rauminwesum": "3",
  "param-regionshrinku": "3",
  "param-regionshrinkv": "1",
  "param-regioncolorthresholdr": "0.05",
  "param-regioncolorthresholdg": "0.05",
  "param-regioncolorthresholdb": "0.05",
  "param-rsmdiffthreshold": "4",
  "param-rsmrauslodiffthreshold": "1",
  "param-rsmremovethreshold": "0.375",
  "param-usersm": "1",
  "param-scanlineedgetaub": "72",
  "param-scanlineedgetaug": "72",
  "param-scanlineedgetaur": "72",
  "param-scanlinep1": "60",
  "param-scanlinep1onediscon": "105",
  "param-scanlinep1twodiscon": "70",
  "param-scanlinep2": "342",
  "param-scanlinep2onediscon": "190",
  "param-scanlinep2twodiscon": "130",
  "param-censususize": "9",
  "param-censusvsize": "9",
  "param-zunits": "1000",
    
  "controls-laserstate": "on",
  "controls-laserpower": "150",
  "controls-autoexposure-auto": "True",
  "controls-autoexposure-manual": "8500",
  "controls-depth-gain": "16"
}
