# Supplementary material for: Automatic mapping of multiplexed social receptive fields by deep learning and GPU-accelerated 3D videography
Source: Nat Commun. 2022 Feb 1;13:593. doi: 10.1038/s41467-022-28153-7 (PMC8807631; doi:10.1038/s41467-022-28153-7)
Supplement: Supplementary file 9 — Supplementary Software [file 41467_2022_28153_MOESM9_ESM.zip › ebbesen_froemke_2021_code/recording/presets/BodyScanPreset.json]

{
    "param-censususize": "9",
    "param-censusvsize": "9",
    "param-disableraucolor": 0,
    "param-disablesadcolor": 0,
    "param-disablesadnormalize": 0,
    "param-disablesloleftcolor": 0,
    "param-disableslorightcolor": 0,
    "param-lambdaad": 833.00,
    "param-lambdacensus": 26.0,
    "param-leftrightthreshold": 11,
    "param-maxscorethreshb": 632,
    "param-medianthreshold": 554,
    "param-minscorethresha": 1,
    "param-neighborthresh": 126,
    "param-raumine": 7,
    "param-rauminn": 1,
    "param-rauminnssum": 7,
    "param-raumins": 3,
    "param-rauminw": 5,
    "param-rauminwesum": 12,
    "param-regioncolorthresholdb": 0.26379450841061053,
    "param-regioncolorthresholdg": 0.9806201235330119,
    "param-regioncolorthresholdr": 0.013826660558426103,
    "param-regionshrinku": 4,
    "param-regionshrinkv": 1,
    "param-regionspatialthresholdu": 7,
    "param-regionspatialthresholdv": 3,
    "param-robbinsmonrodecrement": 4,
    "param-robbinsmonroincrement": 19,
    "param-rsmdiffthreshold": 1.0367311077984247,
    "param-rsmrauslodiffthreshold": 0.8955340364089305,
    "param-rsmremovethreshold": 0.7604262237190709,
    "param-scanlineedgetaub": 105,
    "param-scanlineedgetaug": 442,
    "param-scanlineedgetaur": 46,
    "param-scanlinep1": 93,
    "param-scanlinep1onediscon": 70,
    "param-scanlinep1twodiscon": 92,
    "param-scanlinep2": 473,
    "param-scanlinep2onediscon": 123,
    "param-scanlinep2twodiscon": 409,
    "param-secondpeakdelta": 665,
    "param-texturecountthresh": 28,
    "param-texturedifferencethresh": 0,
    "param-usersm": 1
}
