# Supplementary material for: Automatic mapping of multiplexed social receptive fields by deep learning and GPU-accelerated 3D videography
Source: Nat Commun. 2022 Feb 1;13:593. doi: 10.1038/s41467-022-28153-7 (PMC8807631; doi:10.1038/s41467-022-28153-7)
Supplement: Supplementary file 9 — Supplementary Software [file 41467_2022_28153_MOESM9_ESM.zip › ebbesen_froemke_2021_code/recording/presets/MidResMidDensityPreset.json]

{
    "param-censususize": 8,
    "param-censusvsize": 5,
    "param-disableraucolor": 0,
    "param-disablesadcolor": 0,
    "param-disablesadnormalize": 0,
    "param-disablesloleftcolor": 1,
    "param-disableslorightcolor": 0,
    "param-lambdaad": 978,
    "param-lambdacensus": 21,
    "param-leftrightthreshold": 32,
    "param-maxscorethreshb": 972,
    "param-medianthreshold": 175,
    "param-minscorethresha": 3,
    "param-neighborthresh": 1,
    "param-raumine": 3,
    "param-rauminn": 1,
    "param-rauminnssum": 6,
    "param-raumins": 2,
    "param-rauminw": 1,
    "param-rauminwesum": 5,
    "param-regioncolorthresholdb": 0.6774716242429242,
    "param-regioncolorthresholdg": 0.012306832764202736,
    "param-regioncolorthresholdr": 0.07908179523435015,
    "param-regionshrinku": 4,
    "param-regionshrinkv": 1,
    "param-regionspatialthresholdu": 7,
    "param-regionspatialthresholdv": 3,
    "param-robbinsmonrodecrement": 14,
    "param-robbinsmonroincrement": 22,
    "param-rsmdiffthreshold": 5.859616082943054,
    "param-rsmrauslodiffthreshold": 1.0,
    "param-rsmremovethreshold": 0.4213190644069522,
    "param-scanlineedgetaub": 18,
    "param-scanlineedgetaug": 493,
    "param-scanlineedgetaur": 390,
    "param-scanlinep1": 134,
    "param-scanlinep1onediscon": 10,
    "param-scanlinep1twodiscon": 70,
    "param-scanlinep2": 397,
    "param-scanlinep2onediscon": 21,
    "param-scanlinep2twodiscon": 226,
    "param-secondpeakdelta": 3,
    "param-texturecountthresh": 6,
    "param-texturedifferencethresh": 0,
    "param-usersm": 1
}
