# Supplementary material for: Automatic mapping of multiplexed social receptive fields by deep learning and GPU-accelerated 3D videography
Source: Nat Commun. 2022 Feb 1;13:593. doi: 10.1038/s41467-022-28153-7 (PMC8807631; doi:10.1038/s41467-022-28153-7)
Supplement: Supplementary file 9 — Supplementary Software [file 41467_2022_28153_MOESM9_ESM.zip › ebbesen_froemke_2021_code/recording/presets/MidResHighDensityPreset.json]

{
    "param-censususize": 9,
    "param-censusvsize": 3,
    "param-disableraucolor": 0,
    "param-disablesadcolor": 0,
    "param-disablesadnormalize": 0,
    "param-disablesloleftcolor": 1,
    "param-disableslorightcolor": 0,
    "param-lambdaad": 850,
    "param-lambdacensus": 19,
    "param-leftrightthreshold": 32,
    "param-maxscorethreshb": 1949,
    "param-medianthreshold": 276,
    "param-minscorethresha": 68,
    "param-neighborthresh": 4,
    "param-raumine": 7,
    "param-rauminn": 1,
    "param-rauminnssum": 6,
    "param-raumins": 3,
    "param-rauminw": 6,
    "param-rauminwesum": 14,
    "param-regioncolorthresholdb": 0.011669743090467342,
    "param-regioncolorthresholdg": 0.6462791871946363,
    "param-regioncolorthresholdr": 0.017414829649508693,
    "param-regionshrinku": 4,
    "param-regionshrinkv": 1,
    "param-regionspatialthresholdu": 7,
    "param-regionspatialthresholdv": 3,
    "param-robbinsmonrodecrement": 1,
    "param-robbinsmonroincrement": 4,
    "param-rsmdiffthreshold": 5.06979466489835,
    "param-rsmrauslodiffthreshold": 1.0,
    "param-rsmremovethreshold": 0.4474719403505988,
    "param-scanlineedgetaub": 4,
    "param-scanlineedgetaug": 542,
    "param-scanlineedgetaur": 982,
    "param-scanlinep1": 479,
    "param-scanlinep1onediscon": 4,
    "param-scanlinep1twodiscon": 25,
    "param-scanlinep2": 342,
    "param-scanlinep2onediscon": 69,
    "param-scanlinep2twodiscon": 225,
    "param-secondpeakdelta": 6,
    "param-texturecountthresh": 1,
    "param-texturedifferencethresh": 0,
    "param-usersm": 1
}
