# Supplementary material for: Automatic mapping of multiplexed social receptive fields by deep learning and GPU-accelerated 3D videography
Source: Nat Commun. 2022 Feb 1;13:593. doi: 10.1038/s41467-022-28153-7 (PMC8807631; doi:10.1038/s41467-022-28153-7)
Supplement: Supplementary file 9 — Supplementary Software [file 41467_2022_28153_MOESM9_ESM.zip › ebbesen_froemke_2021_code/recording/presets/EdgeMapD435.json]

{
    "aux-param-autoexposure-setpoint": "1536",
    "aux-param-colorcorrection1": "0.298828",
    "aux-param-colorcorrection10": "0",
    "aux-param-colorcorrection11": "0",
    "aux-param-colorcorrection12": "0",
    "aux-param-colorcorrection2": "0.293945",
    "aux-param-colorcorrection3": "0.293945",
    "aux-param-colorcorrection4": "0.114258",
    "aux-param-colorcorrection5": "0",
    "aux-param-colorcorrection6": "0",
    "aux-param-colorcorrection7": "0",
    "aux-param-colorcorrection8": "0",
    "aux-param-colorcorrection9": "0",
    "aux-param-depthclampmax": "65536",
    "aux-param-depthclampmin": "0",
    "aux-param-disparityshift": "0",
    "controls-autoexposure-auto": "True",
    "controls-autoexposure-manual": "8500",
    "controls-color-autoexposure-auto": "True",
    "controls-color-autoexposure-manual": "156",
    "controls-color-backlight-compensation": "0",
    "controls-color-brightness": "0",
    "controls-color-contrast": "50",
    "controls-color-gain": "64",
    "controls-color-gamma": "300",
    "controls-color-hue": "0",
    "controls-color-power-line-frequency": "3",
    "controls-color-saturation": "64",
    "controls-color-sharpness": "50",
    "controls-color-white-balance-auto": "True",
    "controls-color-white-balance-manual": "4600",
    "controls-depth-gain": "16",
    "controls-laserpower": "150",
    "controls-laserstate": "off",
    "ignoreSAD": "0",
    "param-autoexposure-setpoint": "1536",
    "param-censusenablereg-udiameter": "9",
    "param-censusenablereg-vdiameter": "9",
    "param-censususize": "9",
    "param-censusvsize": "9",
    "param-depthclampmax": "65536",
    "param-depthclampmin": "0",
    "param-depthunits": "1000",
    "param-disableraucolor": "0",
    "param-disablesadcolor": "0",
    "param-disablesadnormalize": "0",
    "param-disablesloleftcolor": "0",
    "param-disableslorightcolor": "0",
    "param-disparitymode": "0",
    "param-disparityshift": "0",
    "param-lambdaad": "800",
    "param-lambdacensus": "26",
    "param-leftrightthreshold": "24",
    "param-maxscorethreshb": "2047",
    "param-medianthreshold": "500",
    "param-minscorethresha": "1",
    "param-neighborthresh": "7",
    "param-raumine": "1",
    "param-rauminn": "1",
    "param-rauminnssum": "3",
    "param-raumins": "1",
    "param-rauminw": "1",
    "param-rauminwesum": "3",
    "param-regioncolorthresholdb": "0.0499022",
    "param-regioncolorthresholdg": "0.0499022",
    "param-regioncolorthresholdr": "0.0499022",
    "param-regionshrinku": "3",
    "param-regionshrinkv": "1",
    "param-robbinsmonrodecrement": "10",
    "param-robbinsmonroincrement": "10",
    "param-rsmdiffthreshold": "4",
    "param-rsmrauslodiffthreshold": "1",
    "param-rsmremovethreshold": "0.375",
    "param-scanlineedgetaub": "72",
    "param-scanlineedgetaug": "72",
    "param-scanlineedgetaur": "72",
    "param-scanlinep1": "60",
    "param-scanlinep1onediscon": "105",
    "param-scanlinep1twodiscon": "70",
    "param-scanlinep2": "342",
    "param-scanlinep2onediscon": "190",
    "param-scanlinep2twodiscon": "130",
    "param-secondpeakdelta": "325",
    "param-texturecountthresh": "24",
    "param-texturedifferencethresh": "126",
    "param-usersm": "0",
    "param-zunits": "1000",
    "stream-depth-format": "Z16",
    "stream-fps": "30",
    "stream-height": "480",
    "stream-width": "848"
}
