# Supplementary material for: Automatic mapping of multiplexed social receptive fields by deep learning and GPU-accelerated 3D videography
Source: Nat Commun. 2022 Feb 1;13:593. doi: 10.1038/s41467-022-28153-7 (PMC8807631; doi:10.1038/s41467-022-28153-7)
Supplement: Supplementary file 9 — Supplementary Software [file 41467_2022_28153_MOESM9_ESM.zip › ebbesen_froemke_2021_code/recording/presets/MidResHighAccuracyPreset.json]

{
    "param-censususize": 6,
    "param-censusvsize": 7,
    "param-disableraucolor": 0,
    "param-disablesadcolor": 0,
    "param-disablesadnormalize": 0,
    "param-disablesloleftcolor": 0,
    "param-disableslorightcolor": 0,
    "param-lambdaad": 630,
    "param-lambdacensus": 26,
    "param-leftrightthreshold": 18,
    "param-maxscorethreshb": 2047,
    "param-medianthreshold": 347,
    "param-minscorethresha": 80,
    "param-neighborthresh": 82,
    "param-raumine": 3,
    "param-rauminn": 1,
    "param-rauminnssum": 6,
    "param-raumins": 2,
    "param-rauminw": 2,
    "param-rauminwesum": 3,
    "param-regioncolorthresholdb": 0.02575965041840711,
    "param-regioncolorthresholdg": 0.9545065192180644,
    "param-regioncolorthresholdr": 0.028804875070092176,
    "param-regionshrinku": 4,
    "param-regionshrinkv": 1,
    "param-regionspatialthresholdu": 7,
    "param-regionspatialthresholdv": 3,
    "param-robbinsmonrodecrement": 15,
    "param-robbinsmonroincrement": 5,
    "param-rsmdiffthreshold": 3.3293430127414756,
    "param-rsmrauslodiffthreshold": 0.9618657668112696,
    "param-rsmremovethreshold": 0.6703910858723563,
    "param-scanlineedgetaub": 442,
    "param-scanlineedgetaug": 16,
    "param-scanlineedgetaur": 770,
    "param-scanlinep1": 21,
    "param-scanlinep1onediscon": 3,
    "param-scanlinep1twodiscon": 27,
    "param-scanlinep2": 182,
    "param-scanlinep2onediscon": 41,
    "param-scanlinep2twodiscon": 63,
    "param-secondpeakdelta": 205,
    "param-texturecountthresh": 0,
    "param-texturedifferencethresh": 3474,
    "param-usersm": 1
}
