# Supplementary material for: Automatic mapping of multiplexed social receptive fields by deep learning and GPU-accelerated 3D videography
Source: Nat Commun. 2022 Feb 1;13:593. doi: 10.1038/s41467-022-28153-7 (PMC8807631; doi:10.1038/s41467-022-28153-7)
Supplement: Supplementary file 9 — Supplementary Software [file 41467_2022_28153_MOESM9_ESM.zip › ebbesen_froemke_2021_code/recording/presets/HandGesturePreset.json]

{
    "ignoreSAD": "0",
    "param-censususize": "9",
    "param-censusvsize": "3",
    "param-depthclampmax": "65535",
    "param-depthclampmin": "0",
    "param-depthunits": "1000",
    "param-disableraucolor": "0",
    "param-disablesadcolor": "0",
    "param-disablesadnormalize": "0",
    "param-disablesloleftcolor": "0",
    "param-disableslorightcolor": "1",
    "param-disparitymode": "0",
    "param-disparityshift": "0",
    "param-lambdaad": "1001",
    "param-lambdacensus": "7",
    "param-leftrightthreshold": "20",
    "param-maxscorethreshb": "791",
    "param-medianthreshold": "240",
    "param-minscorethresha": "24",
    "param-neighborthresh": "110",
    "param-raumine": "3",
    "param-rauminn": "1",
    "param-rauminnssum": "4",
    "param-raumins": "3",
    "param-rauminw": "1",
    "param-rauminwesum": "14",
    "param-regioncolorthresholdb": "0.0489237",
    "param-regioncolorthresholdg": "0.072407",
    "param-regioncolorthresholdr": "0.137965",
    "param-regionshrinku": "3",
    "param-regionshrinkv": "1",
    "param-robbinsmonrodecrement": "20",
    "param-robbinsmonroincrement": "3",
    "param-rsmdiffthreshold": "3.8125",
    "param-rsmrauslodiffthreshold": "0.46875",
    "param-rsmremovethreshold": "0.553571",
    "param-scanlineedgetaub": "130",
    "param-scanlineedgetaug": "244",
    "param-scanlineedgetaur": "618",
    "param-scanlinep1": "63",
    "param-scanlinep1onediscon": "14",
    "param-scanlinep1twodiscon": "119",
    "param-scanlinep2": "45",
    "param-scanlinep2onediscon": "21",
    "param-scanlinep2twodiscon": "12",
    "param-secondpeakdelta": "31",
    "param-texturecountthresh": "0",
    "param-texturedifferencethresh": "783",
    "param-usersm": "1",
    "param-zunits": "1000"
}
