# Supplementary material for: Automatic mapping of multiplexed social receptive fields by deep learning and GPU-accelerated 3D videography
Source: Nat Commun. 2022 Feb 1;13:593. doi: 10.1038/s41467-022-28153-7 (PMC8807631; doi:10.1038/s41467-022-28153-7)
Supplement: Supplementary file 9 — Supplementary Software [file 41467_2022_28153_MOESM9_ESM.zip › ebbesen_froemke_2021_code/recording/presets/ShortRangePreset.json]

{
    "param-censususize": 9,
    "param-censusvsize": 3,
    "param-disableraucolor": 0,
    "param-disablesadcolor": 0,
    "param-disablesadnormalize": 0,
    "param-disablesloleftcolor": 0,
    "param-disableslorightcolor": 0,
    "param-lambdaad": 2000.0,
    "param-lambdacensus": 39,
    "param-leftrightthreshold": 52,
    "param-maxscorethreshb": 2000,
    "param-medianthreshold": 100,
    "param-minscorethresha": 13,
    "param-neighborthresh": 1,
    "param-raumine": 6,
    "param-rauminn": 1,
    "param-rauminnssum": 1,
    "param-raumins": 1,
    "param-rauminw": 4,
    "param-rauminwesum": 8,
    "param-regioncolorthresholdb": 0.02404790738643174,
    "param-regioncolorthresholdg": 0.05924149629687343,
    "param-regioncolorthresholdr": 0.1693732549608611,
    "param-regionshrinku": 4,
    "param-regionshrinkv": 1,
    "param-regionspatialthresholdu": 7,
    "param-regionspatialthresholdv": 3,
    "param-robbinsmonrodecrement": 11,
    "param-robbinsmonroincrement": 1,
    "param-rsmdiffthreshold": 4.707440954582961,
    "param-rsmrauslodiffthreshold": 0.007420896027247603,
    "param-rsmremovethreshold": 0.31771802714889097,
    "param-scanlineedgetaub": 849,
    "param-scanlineedgetaug": 515,
    "param-scanlineedgetaur": 736,
    "param-scanlinep1": 5,
    "param-scanlinep1onediscon": 341,
    "param-scanlinep1twodiscon": 248,
    "param-scanlinep2": 56,
    "param-scanlinep2onediscon": 28,
    "param-scanlinep2twodiscon": 415,
    "param-secondpeakdelta": 26,
    "param-texturecountthresh": 0,
    "param-texturedifferencethresh": 500,
    "param-usersm": 1
}
