# Supplementary material for: Automatic mapping of multiplexed social receptive fields by deep learning and GPU-accelerated 3D videography
Source: Nat Commun. 2022 Feb 1;13:593. doi: 10.1038/s41467-022-28153-7 (PMC8807631; doi:10.1038/s41467-022-28153-7)
Supplement: Supplementary file 9 — Supplementary Software [file 41467_2022_28153_MOESM9_ESM.zip › ebbesen_froemke_2021_code/analysis/IMP_ir_003_profiling_003_Train_hourglass_network.ipynb]

# %% [code]
# FROM TIRAMISU
# IDEA: Add neck to the posture map?
%matplotlib inline
%load_ext autoreload
%autoreload 2

import time
from pathlib import Path
import numpy as np
import matplotlib.pyplot as plt

import torch
import torch.nn as nn
import torch.optim as optim
import torchvision
import torchvision.transforms as transforms

import sys, os, pickle
import cv2
from colour import Color
import h5py

import glob


# %% [code]
# Check CUDA
print('Cuda:')
print(torch.cuda.is_available())
print(torch.cuda.device_count())
print(torch.cuda.get_device_name(0))

# %% [markdown]
# Check the training data is there and declare dataset and loaders

# %% [code]
# Make sure the images are in the file

# high-res training data 
top_folder_0 = '/media/chrelli/Data0/recording_20200821-123841'
top_folder_1 = '/media/chrelli/Data1/recording_20200821-123841'
# training data with different exposure
top_folder_0 = '/media/chrelli/Data0/recording_20200828-113642/'
top_folder_1 = '/media/chrelli/Data1/recording_20200828-113642/'

# # training data with implant 
# top_folder_0 = '/media/chrelli/Data0/recording_20201107-092409/'
# top_folder_1 = '/media/chrelli/Data1/recording_20201107-092409/'

# training data with implant with SPIKES
top_folder_0 = '/media/chrelli/Data0/recording_20201108-092537/'
top_folder_1 = '/media/chrelli/Data1/recording_20201108-092537/'

# GOOD SPIKES< female, no laser
top_folder_0 = '/media/chrelli/SSD4TB/Data0_backup/recording_20201110-104449'
top_folder_1 = '/media/chrelli/SSD4TB/Data1_backup/recording_20201110-104449'


training_sets = glob.glob( top_folder_0 + '/*.h5')
skeletons = glob.glob('training_sets' + '/*skeleton_v2*')

print(training_sets)
print(skeletons)

h5_path = training_sets[0]
h5_file = h5py.File(h5_path, 'r')

from c_utils.utils_hour import check_h5_ir
pic = check_h5_ir(h5_path)
plt.figure()
plt.hist(pic.ravel(),50)
plt.show()

# %% [code]
import imgaug.augmenters as iaa

# snowflakes = iaa.Snowflakes(flake_size = (0.1, 0.4), speed = (0.01, 0.05))


# %% [code]
plt.figure(figsize=(25,20))
sqrt_n = 3    
for i in range(sqrt_n**2):
    plt.subplot(sqrt_n,sqrt_n,1+i)
    snowflakes = iaa.Snowflakes(flake_size=(0.1, 0.4), speed=(0.00, 0.00),
                                density = (.01,.1), density_uniformity=(0.99, 1.))
#     snowflakes = iaa.SnowflakesLayer(flake_size=(0.6, 0.8), speed=(0.01, 0.003))
    pic_snow = snowflakes.augment_image(pic)
    plt.imshow(pic_snow)

    plt.axis('off')
plt.subplots_adjust(hspace=0,wspace=0)
plt.show()


# %% [code]
if False:
    # size is 720 x 1280, let's try to make it 512 x 1024
    pad_right = 1280-1024
    pad_top = int( (720 - 512) / 2 )
    pad_bottom = 720 - 512 - pad_top

    plt.imshow(pic_snow[pad_top:-pad_bottom,:-pad_right])


# %% [code]
if True:
    # size is 480 x 640, let's try to make it 448 x 640
    pad_right = 0
    pad_top = 480-448 - 2
    pad_bottom = 2

    print(pic_snow[pad_top:-pad_bottom,:].shape)
    plt.imshow(pic_snow[pad_top:-pad_bottom,:])

# %% [code]
# the images have to be repeatedly divisible with two, so these are the options
exp = np.arange(1,12)
exp = 2**exp
print(1*exp);print(3*exp);print(5*exp);print(7*exp);print(11*exp)

# %% [code]
# make a minimal dataset to loop over the frames!!
# https://stanford.edu/~shervine/blog/pytorch-how-to-generate-data-parallel
import torch
import torch.utils.data as data
import imgaug.augmenters as iaa

from c_utils.utils_hour import gaussian

# HACK for imgaug for now, numpy had a code change in 1.8
# import numpy
# numpy.random.bit_generator = numpy.random._bit_generator


selfseq = iaa.Sequential([
        #     iaa.Crop(px=(0, 100)), # crop images from each side by 0 to 16px (randomly chosen)
            iaa.CropAndPad(percent=(-0.10, 0.15), sample_independently=False),
            iaa.Fliplr(0.5), # horizontally flip 50% of the images
            iaa.Sometimes(.3, iaa.GaussianBlur(sigma=(0, 1.5)) ), # blur images with a sigma of 0 to 3.0
            iaa.Sometimes( 1, iaa.Dropout(p = (0,0.2)) ),
            # added some exposure variation as well!
            iaa.Affine(rotate=(-30, 30),
                       translate_percent={"x": (-0.2, 0.2), "y": (-0.2, 0.2)})
        ],random_order=True)
   
snowflakes = iaa.Snowflakes(flake_size=(0.5, 0.7), speed=(0.001, 0.003), density_uniformity=(0.99, 1.))
# pic_snow = snowflakes.augment_image(pic)

class MouseDataset(data.Dataset):
    # todo add augmentation here, clean up and make faster
    # todo remove stupid side effects etc
    def __init__(self, h5_data,which_indices,augmentation=False):
        '''Initialization'''
        self.label_names = ['impl','ear','ear','nose','tail','ear','ear','nose','tail']
        self.label_index = [0,1,1,1,1,2,2,3,3]
        
        # index for loading subsets from the h5 file
        self.which_indices = which_indices       
        self.n_images = len(which_indices)
    

        # FOR THE AUGMENTATION PIPELINE

        self.seq = iaa.Sequential([
#             iaa.Multiply((0.5, 1.5)), # multiply the brightness
#             iaa.Add((-30, 30)), # add to the brightness
        #     iaa.Crop(px=(0, 100)), # crop images from each side by 0 to 16px (randomly chosen)
            iaa.CropAndPad(percent=(-0.10, 0.15), sample_independently=False),
            iaa.Fliplr(0.5), # horizontally flip 50% of the images
            iaa.Sometimes(.3, iaa.GaussianBlur(sigma=(0, 1.5)) ), # blur images with a sigma of 0 to 3.0
            iaa.Sometimes( 1, iaa.Dropout(p = (0,0.2)) ),
            iaa.Affine(rotate=(-30, 30),
                       translate_percent={"x": (-0.2, 0.2), "y": (-0.2, 0.2)})
        ],random_order=False)
        
        self.augmentataion = augmentation
       
    def __len__(self):
        'Denotes the total number of samples'
        return self.n_images    
        
    def __getitem__(self, index):
        # will be i x j x 1 - is that ok?
        # todo check if this moveaxis is good?
        # im = np.moveaxis(h5_data['c_images'][self.which_indices[index]],[0,1],[1,2])
#         tracking_folder = '/home/chrelli/Documents/Example3D_compressed'
#         h5_path = tracking_folder + '/mouse_rgbd_annotation_set.h5'
#         h5_path = 'training_sets/mouse_training_set_labeled.h5'
        with h5py.File(h5_path, 'r') as h5_file:
            xy = h5_file['annotations'][self.which_indices[index]]
            c_image = h5_file['c_images'][self.which_indices[index]]
            # dac_image = h5_file['dac_images'][self.which_indices[index]]
        
       
        # check if the points are good before augmentation
        # upper left corner is trash
        point_good = (xy[:,0] > 30)*( xy[:,1] > 30)
        
        # NOW, AUGMENT!
        # TODO AUGMENT DEPTH AS WELL?
        # AUGMENT DEPTH BY DEAD BLOCKS TO SIMULATE REAL DATA?
        
        high_res = True        

        if self.augmentataion and not high_res:
            #HACK: selfseq instead of self.seq
            images_aug, xy_aug_list = self.seq(images = c_image[np.newaxis,:,:,:], keypoints=[xy])
            xy = xy_aug_list[0]
            c_image = images_aug[0,:,:,:]
            
        if self.augmentataion and high_res:
            #HACK: selfseq instead of self.seq
            images_aug, xy_aug_list = self.seq(images = c_image[np.newaxis,:,:], keypoints=[xy])
            xy = xy_aug_list[0]
            c_image = images_aug[0,:,:]
            
            
        snowflakes = iaa.Snowflakes(flake_size=(0.1, 0.4), speed=(0.00, 0.00),
                                density = (.001,.1), density_uniformity=(0.99, 1.))
        add_snow = True 
        if add_snow:
            c_image = snowflakes.augment_image(c_image)            
            
        # pack depth and pixels to target - OR NOT??
        im = c_image
        frame_height = im.shape[0]
        frame_width = im.shape[1]
        
        if high_res:
            # size is 
            pad_right = 0
            pad_top = 480-448 - 2
            pad_bottom = 2

            
            im = im[pad_top:-pad_bottom,:]
            # and make the image Chan X heigh X width
            im = im[np.newaxis,:,:]
        else:
            # make the resolution correct, i.e. set the height to 192
            pad_top = 8
            pad_bottom = 10
            
            im = im[pad_top:-pad_bottom,:,:]
        
            # and make the image Chan X heigh X width
            im = np.moveaxis(im,2,0)
        
        # recale the keypoints
        xy[:,1] -= pad_top
            
        rescale = True
        h_out,w_out = im.shape[1],im.shape[2]
        label_sigma = np.array([2,1,1,1,1,1,1,1,1]) *1.5 *2
        gaussian_sigma = (15,15)
        line_thickness = 3
        
        if rescale:
            # halved
            h_out,w_out = int(h_out/4),int(w_out/4)
            xy = np.round(xy/4).astype('int')
            if high_res:
                label_sigma = np.array([2,1,1,1,1,1,1,1,1]) 
                gaussian_sigma = (3,3)
                line_thickness = 2
            else:
                label_sigma = np.array([2,1,1,1,1,1,1,1,1]) 
                gaussian_sigma = (3,3)
                line_thickness = 1

        label_names = ['impl','ear','ear','nose','tail','ear','ear','nose','tail']
        body_names = ['mouse0','mouse0','mouse0','mouse0','mouse0','mouse1','mouse1','mouse1','mouse1']
        label_index = [0,1,1,2,3,1,1,2,3]
        body_index = [0,0,0,0,0,1,1,1,1]

        # target has to be batch x n_features x pic_i x pic_j
        target_points = np.zeros((4,h_out,w_out))
        img = target_points[0,:,:].copy()

        for i in range(9):
            if point_good[i]:
                target_points[label_index[i],:,:] += ( gaussian(img.copy(), xy[i,:], label_sigma[i]) )        

        # draw the lines within the body!
        xy_good = xy[point_good]
        label_good = xy[point_good]
        body_good = xy[point_good]


        target_lines = []

        def draw_lines(p1,p2):
            img_blank = np.zeros((h_out,w_out)).astype('uint8')
            for i1,i2 in zip(p1,p2):
                if point_good[i1]*point_good[i2]:
                    start = tuple(np.round(xy[i1,:]).astype('int') )
                    end = tuple(np.round(xy[i2,:]).astype('int') )
                    cv2.line(img_blank,start,end,[255,255,255],thickness = line_thickness)
                img_blank = np.clip(img_blank,0,255)
                img_blank = cv2.GaussianBlur(img_blank,gaussian_sigma,0)
            img_blank = img_blank/255
            target_lines.append(img_blank.copy())            
            
        # I to ears
        p1,p2 = [0,0],[1,2]
        draw_lines(p1,p2)

        # I to nose
        p1,p2 = [0],[3]
        draw_lines(p1,p2)

        # I to tail
        p1,p2 = [0],[4]
        draw_lines(p1,p2)

        # Ear to Ear
        p1,p2 = [1,5],[2,6]
        draw_lines(p1,p2)

        # Ear to Tail
        p1,p2 = [1,2,5,6],[4,4,8,8]
        draw_lines(p1,p2)

        # Ear to Nose
        p1,p2 = [1,2,5,6],[3,3,7,7]
        draw_lines(p1,p2)

        # Nose to Tail
        p1,p2 = [3,7],[4,8]
        draw_lines(p1,p2)

        # stack all the targets
        target_lines = np.concatenate([t[np.newaxis,:,:] for t in target_lines],axis=0)
        target = np.concatenate((target_points,target_lines),axis = 0)
        
        # convert to sensible ranges
        im = im / 255.
        
        im = np.clip(im,0,1)
        
        # from documentation    
        # For a conv2D, input should be in (N, C, H, W) format. N is the number of samples/batch_size. C is the channels. H and W are height and width resp.
        # See shape documentation at https://pytorch.org/docs/stable/nn.html#torch.nn.Conv2d    
        # so im is (batch, channels, H, W) 
        # target is (n_trained_features, H, W) 
        
        return im.astype('float32'),target.astype('float32')

# # separate by pseudo-random indices
np.random.seed(0)

with h5py.File(h5_path, 'r') as h5_file:
    n_frames = h5_file['c_images'].shape[0]
    print("n_frames = " +str(n_frames) )
# n_frames = 576
random_indices = np.random.permutation(n_frames)

MouseTrain = MouseDataset(h5_file,random_indices[:],augmentation=True)
MouseValid = MouseDataset(h5_file,random_indices[:50])

# we shuffle, so that we always see different dumps
# MouseTrainLoader = data.DataLoader(MouseTrain, batch_size=1, shuffle=True, num_workers = 1)
MouseTrainLoader = data.DataLoader(MouseTrain, batch_size=1, shuffle=True)
MouseValidLoader = data.DataLoader(MouseValid, batch_size=1, shuffle=True, num_workers = 1)

print("training augment = {}".format(MouseTrain.augmentataion) )
print("validation augment = {}".format(MouseValid.augmentataion) )


# %% [code]
self = MouseTrain
index = 10
print(h5_path)
# h5_path = 'training_sets/mouse_training_set_labeled.h5'
with h5py.File(h5_path, 'r') as h5_file:
    xy = h5_file['annotations'][self.which_indices[index]]
    c_image = h5_file['c_images'][self.which_indices[index]]
    # dac_image = h5_file['dac_images'][self.which_indices[index]]


# %% [code]
# check that some randoms are fine and augmented
from c_utils.utils_hour import plot_im_target,plot_im_target_ir, random_from
for i in range(3):    
#     im,target = random_from( MouseTrainLoader)
    im,target = next(iter( MouseTrainLoader))
    print(im.shape)
    print(im.dtype)
    print(torch.max(im))

    plot_im_target_ir(im,target,5)    

# %% [code]
# check that some randoms from the valid are not augmented
from c_utils.utils_hour import plot_im_target, random_from
for _ in range(2):    
    im,target = random_from( MouseValidLoader)
#     im,target = next(iter( MouseTrainLoader))
    print(im.shape)
    plot_im_target_ir(im,target,5)      


# %% [code]
# save an example for a figure!
from c_utils.utils_hour import plot_im_target_pseudo,plot_im_target_pseudo_ir,random_from

from c_utils.utils_hour import plot_im_target_pseudo,specific_from,plot_im_target_pseudo_ir,plot_and_dump_im_target_pseudo
# 1 is good
im,target = specific_from(MouseValidLoader,1)
plot_im_target_pseudo_ir(im,target,8)


# %% [code]
# Look at a few examples with merged fields
from c_utils.utils_hour import plot_im_target_pseudo,plot_im_target_pseudo_ir,random_from
for _ in range(3):
    im,target = random_from(MouseValidLoader)
    print(im.shape)
    plot_im_target_pseudo_ir(im,target,8)

# %% [markdown]
# SET up for learning

# %% [markdown]
## Make the hourglass net

# %% [code]
# OK, we now have a generator, let's print from it
print("Train: %d" %len(MouseTrainLoader))
print("Val: %d" %len(MouseValidLoader))
inputs, targets = next(iter(MouseTrainLoader))
print("Inputs: ", inputs.size())
print("Targets: ", targets.size())
print("Channels: %d" %inputs.shape[1] )
print("Classes: %d" %target.shape[1] )

    
# import the hourglass model and set up architecture
from architectures.hourglass import hg
global best_acc

N_STACKS = 3

model = hg(
    num_stacks=N_STACKS,
    num_blocks=1,
    num_channels=1,    
    num_classes=11,
    num_feats=128,
    inplanes=64,
    init_stride=2,
)
    
model = torch.nn.DataParallel(model).cuda()
# set the loss
criterion = torch.nn.MSELoss(size_average=True).cuda()


# %% [markdown]
## Set the optimizer, LR schedule and the hourglass loss

# %% [code]
# MAKE optimizer
optimizer = torch.optim.RMSprop(
    model.parameters(),
    lr= 0.00025,
    momentum=0,
    weight_decay=0,
)

# learning rate scheduler
scheduler = torch.optim.lr_scheduler.ReduceLROnPlateau(optimizer, verbose=True, patience=5)


# custom loss function for weighing
def weighted_mse_loss(input, target, weights):
    out = (input - target) ** 2
    out = out * weights.expand_as(out)
    loss = out.sum()
    return loss

# also load a summary_writer for tensorboard
def weighted_hourglass_loss(inputs,targets,output):
    # loss_weight = torch.ones((inputs.size(0), args.num_classes, 1, 1))
    loss_weight = torch.ones((inputs.size(0), targets.size(1), 1, 1))
    
    loss_weight.requires_grad = True
    loss_weight = loss_weight.cuda()

    # add all the loss maps together (8 hourglasses)
    loss = weighted_mse_loss(output[0], targets, weights=loss_weight)
    for j in range(1, len(output)):
        loss += weighted_mse_loss(output[j], targets, weights=loss_weight)

    return loss


# also load a summary_writer for tensorboard
def weighted_hourglass_loss_noPAF(inputs,targets,output):
    targets = targets[:,:4,:,:]
    output = [o[:,:4,:,:] for o in output]
    
    # loss_weight = torch.ones((inputs.size(0), args.num_classes, 1, 1))
    loss_weight = torch.ones((inputs.size(0), targets.size(1), 1, 1))
    
    loss_weight.requires_grad = True
    loss_weight = loss_weight.cuda()

    # add all the loss maps together (8 hourglasses)
    loss = weighted_mse_loss(output[0], targets, weights=loss_weight)
    for j in range(1, len(output)):
        loss += weighted_mse_loss(output[j], targets, weights=loss_weight)

    return loss

# %% [markdown]
## Define a training step

# %% [code]
# make a function which will do a training step!
from torch.autograd import Variable
epoch = 0
def train(model, trn_loader, optimizer, epoch, noPAF = False):
    model.train()
    epoch_loss = 0
    frame_loss = []
    NN = trn_loader.__len__()
    
    # trn_error = 0
    for idx, data in enumerate(trn_loader):
            
        ### output some progress ###
        if idx%10 == 0:
            print("im {} of {}...".format(idx,NN))
            
        ### PREPARE TENSORS ###
        
        # make right byte and shape (# remove the depth dimension)
        if data[0].shape[1] > 3:
            inputs = data[0][:,:3,:,:].float()
        else:
            inputs = data[0].float()
        targets = data[1].float()
               
        # send to cuda
        inputs = Variable(inputs.cuda())
        targets = Variable(targets.cuda(non_blocking=True))

        ### CALC LOSS ###
        
        # compute model output
        output = model(inputs)
        # get the score map to the cpu?  not now
        # score_map = output[-1].data.cpu()       
        
        # calculate the loss weights and send to cuda
        # it's a one pr class - maybe scale for the affinity fields?
        # scale by input weight, for example?
        # should call it class weight?
        if noPAF:
            loss = weighted_hourglass_loss_noPAF(inputs,targets,output)
        else:
            loss = weighted_hourglass_loss(inputs,targets,output)
        
        ### DO BACKPROP ###
        optimizer.zero_grad()
        loss.backward()
        optimizer.step()

        epoch_loss += loss.item()
        frame_loss.append(loss.item())
        
    epoch_loss /= len(trn_loader)
    # trn_error /= len(trn_loader)
    return epoch_loss, frame_loss #, trn_error

# epoch_loss, frame_loss = train(model, TestTrainLoader, optimizer, epoch)
# frame_loss

# %% [markdown]
## Define a validation step

# %% [code]
# make a function which will do a training step!
from torch.autograd import Variable

def test(model, trn_loader, optimizer, epoch, noPAF=False):
    model.eval()
    epoch_loss = 0
    frame_loss = []
    
    # trn_error = 0
    for idx, data in enumerate(trn_loader):
                
        ### PREPARE TENSORS ###
        
        # make right byte and shape (# remove the depth dimension)
        if data[0].shape[1] > 3:
            inputs = data[0][:,:3,:,:].float()
        else:
            inputs = data[0].float()
        targets = data[1].float()
               
        # send to cuda
        inputs = Variable(inputs.cuda())
        targets = Variable(targets.cuda(non_blocking=True))

        ### CALC LOSS W/O GRAD ###
        
        with torch.no_grad():
            # compute model output
            output = model(inputs)      
            if noPAF:
                loss = weighted_hourglass_loss_noPAF(inputs,targets,output)
            else:
                loss = weighted_hourglass_loss(inputs,targets,output)
        
        epoch_loss += loss.item()
        frame_loss.append(loss.item())
        
    epoch_loss /= len(trn_loader)
    # trn_error /= len(trn_loader)
    return epoch_loss, frame_loss #, trn_error

# epoch_loss, frame_loss = test(model, TestTrainLoader, optimizer, epoch)
# frame_loss

# %% [markdown]
## Define a saving func (dump weights) and a plotting func (dump figure)

# %% [code]
# A HELPER FUNCTION WHICH SAVES THE STATE OF THE NETWORK, maybe every 10 epochs or smth?
import os
import sys
import math
import string
import random
import shutil

WEIGHTS_PATH = '192x320_weights/'
WEIGHTS_PATH = '/media/chrelli/SSD4TB/revision_profiling/3500ms_implanted_{}_STACKS_NOPAF/'.format(N_STACKS)

def save_weights(model, epoch, loss):
    time_string = time.strftime('%Y-%m-%d_%H-%M-%S',time.localtime())
    weights_fname = 'singlecore_weights_epoch_%d_loss_%.3f_'% (epoch, loss) +time_string+'.pth' 
    weights_fpath = os.path.join(WEIGHTS_PATH, weights_fname)
    torch.save(model.state_dict(), weights_fpath)
    shutil.copyfile(weights_fpath, WEIGHTS_PATH+'singlecore_latest.th')

# Make sure that the path is here    
if not os.path.exists(WEIGHTS_PATH):
    os.makedirs(WEIGHTS_PATH)

# %% [code]
from c_utils.utils_hour import plot_ito_pseudo,plot_ito_pseudo_ir

def dump_inspection(model, trn_loader, optimizer, epoch,WEIGHTS_PATH,filetag=''):
    # def dump_inspection(model, trn_loader, epoch, EIGHTS_PATH):
    model.eval()
    epoch_loss = 0
    frame_loss = []

    idx, data = next(iter(enumerate( trn_loader)))

    ### PREPARE TENSORS ###

    # make right byte and shape (# remove the depth dimension)
    if data[0].shape[1] > 3:
        inputs = data[0][:,:3,:,:].float()
    else:
        inputs = data[0].float()
    targets = data[1].float()

    # send to cuda
    inputs = Variable(inputs.cuda())
    targets = Variable(targets.cuda(non_blocking=True))

    ### CALC LOSS W/O GRAD ###
    with torch.no_grad():
        # compute model output
        output = model(inputs)        
        loss = weighted_hourglass_loss(inputs,targets,output)

    Fig1 = plot_ito_pseudo_ir(inputs,targets,output,size = 10)

    time_string = time.strftime('%Y-%m-%d_%H-%M-%S',time.localtime())
    fig_fname = 'singlecore_'+filetag+'_'+time_string+'_epoch_%d_loss_%.3f_'% (epoch, loss) +'.png' 
    fig_fpath = os.path.join(WEIGHTS_PATH, fig_fname)

    plt.savefig(fig_fpath)
    plt.close(Fig1)    
    
# dump_inspection(model, trn_loader, optimizer, epoch,WEIGHTS_PATH)

# %% [markdown]
# TRAINING LOOP

# %% [code]
# run actual training loop

from torch.utils.tensorboard import SummaryWriter

writer = SummaryWriter()

train_loader = MouseTrainLoader
val_loader = MouseValidLoader

N_EPOCHS = 120
START_EPOCH = 0

for epoch in range(START_EPOCH, START_EPOCH+N_EPOCHS):
    since = time.time()

    ### Train ###
    trn_loss, trn_frame_loss = train(model, train_loader, optimizer, epoch, noPAF = False)
    print('Epoch {:d}\nTrain - Loss: {:.4f}'.format(epoch, trn_loss))    
    time_elapsed = time.time() - since  
    print('Train Time {:.0f}m {:.0f}s'.format( time_elapsed // 60, time_elapsed % 60) )
    
    ### Test ###    
    val_loss, val_frame_loss = test(model, val_loader, optimizer, epoch, noPAF = False)
    print('Epoch {:d}\nValidation - Loss: {:.4f}'.format(epoch, val_loss))    
    time_elapsed = time.time() - since  
    print('Train Time {:.0f}m {:.0f}s'.format( time_elapsed // 60, time_elapsed % 60) )
    
   
    ### Checkpoint ###  
    if epoch % 10 == 0:
        save_weights(model, epoch, val_loss)

    ### write to and save a figure ###
        
    writer.add_scalar('trn_loss', trn_loss, global_step=epoch)
    writer.add_scalar('val_loss', val_loss, global_step=epoch)
            
    for jjii,ll in enumerate(trn_frame_loss):
        writer.add_scalar('trn_frame_loss', ll,global_step=len(trn_frame_loss)*epoch+jjii)

    for jjii,ll in enumerate(val_frame_loss):
        writer.add_scalar('val_frame_loss', ll,global_step=len(val_frame_loss)*epoch+jjii)

    for param_group in optimizer.param_groups:
        lr_now = param_group['lr']        
    writer.add_scalar('lr', lr_now, global_step=epoch)
    # also savethis
    writer.add_scalar('n_train', len(trn_frame_loss), global_step=epoch)
    writer.add_scalar('n_val', len(val_frame_loss), global_step=epoch)
    writer.add_scalar('n_stakcs', N_STACKS, global_step=epoch)
    
    dump_inspection(model, train_loader, optimizer, epoch,WEIGHTS_PATH,filetag='train')
    dump_inspection(model, val_loader, optimizer, epoch,WEIGHTS_PATH,filetag='valid')
    
    ### Adjust learning rate ###
    scheduler.step(val_loss)
    
#     if epoch == 90:
#         for param_group in optimizer.param_groups:
#             param_group['lr'] = 1e-4
    
save_weights(model, epoch, val_loss)    
writer.close()


# %% [code]
