# Supplementary material for: Automatic mapping of multiplexed social receptive fields by deep learning and GPU-accelerated 3D videography
Source: Nat Commun. 2022 Feb 1;13:593. doi: 10.1038/s41467-022-28153-7 (PMC8807631; doi:10.1038/s41467-022-28153-7)
Supplement: Supplementary file 9 — Supplementary Software [file 41467_2022_28153_MOESM9_ESM.zip › ebbesen_froemke_2021_code/analysis/architectures/hourglass.py]

'''
Hourglass network inserted in the pre-activated Resnet 
Use lr=0.01 for current version
(c) YANG, Wei 
'''
import torch.nn as nn
import torch.nn.functional as F

# from .preresnet import BasicBlock, Bottleneck


__all__ = ['HourglassNet', 'hg']

class Bottleneck(nn.Module):
    expansion = 2

    def __init__(self, inplanes, planes, stride=1, downsample=None):
        super(Bottleneck, self).__init__()

        self.bn1 = nn.BatchNorm2d(inplanes)
        self.conv1 = nn.Conv2d(inplanes, planes, kernel_size=1, bias=True)
        self.bn2 = nn.BatchNorm2d(planes)
        self.conv2 = nn.Conv2d(planes, planes, kernel_size=3, stride=stride,
                               padding=1, bias=True)
        self.bn3 = nn.BatchNorm2d(planes)
        self.conv3 = nn.Conv2d(planes, planes * 2, kernel_size=1, bias=True)
        self.relu = nn.ReLU(inplace=True)
        self.downsample = downsample
        self.stride = stride

    def forward(self, x):
        
        residual = x

        out = self.bn1(x)
        out = self.relu(out)
        out = self.conv1(out)

        out = self.bn2(out)
        out = self.relu(out)
        out = self.conv2(out)

        out = self.bn3(out)
        out = self.relu(out)
        out = self.conv3(out)

        if self.downsample is not None:
            residual = self.downsample(x)

        out += residual

        return out


class Hourglass(nn.Module):
    def __init__(self, block, num_blocks, planes, depth):
        super(Hourglass, self).__init__()
        self.depth = depth
        self.block = block
        self.upsample = nn.Upsample(scale_factor=2)
        self.hg = self._make_hour_glass(block, num_blocks, planes, depth)

    def _make_residual(self, block, num_blocks, planes):
        layers = []
        for i in range(0, num_blocks):
            layers.append(block(planes*block.expansion, planes))
        return nn.Sequential(*layers)

    def _make_hour_glass(self, block, num_blocks, planes, depth):
        hg = []
        for i in range(depth):
            res = []
            for j in range(3):
                res.append(self._make_residual(block, num_blocks, planes))
            if i == 0:
                res.append(self._make_residual(block, num_blocks, planes))
            hg.append(nn.ModuleList(res))
        return nn.ModuleList(hg)
        
    def _hour_glass_forward(self, n, x):
        up1 = self.hg[n-1][0](x)
        low1 = F.max_pool2d(x, 2, stride=2)
        low1 = self.hg[n-1][1](low1)

        if n > 1:
            low2 = self._hour_glass_forward(n-1, low1)
        else:
            low2 = self.hg[n-1][3](low1)
        low3 = self.hg[n-1][2](low2)
        up2 = self.upsample(low3) 
        out = up1 + up2
        return out

    def forward(self, x):
        return self._hour_glass_forward(self.depth, x)


class HourglassNet(nn.Module):
    '''Hourglass model from Newell et al ECCV 2016'''
    def __init__(self, block, num_stacks=2, num_blocks=4, num_channels=1, num_classes=16, inplanes=64, num_feats=128, init_stride=2):
        super(HourglassNet, self).__init__()

        self.inplanes = inplanes
        self.num_feats = num_feats
        self.num_stacks = num_stacks
        self.num_channels = num_channels
        # SET THE NUMBER OF INPUT CHANNELS HERE
        self.conv1 = nn.Conv2d(self.num_channels, self.inplanes, kernel_size=7, stride=init_stride, padding=3,
                               bias=True)
        self.bn1 = nn.BatchNorm2d(self.inplanes)
        self.relu = nn.ReLU(inplace=True)
        self.layer1 = self._make_residual(block, self.inplanes, 1)
        self.layer2 = self._make_residual(block, self.inplanes, 1)
        self.layer3 = self._make_residual(block, self.num_feats, 1)
        self.maxpool = nn.MaxPool2d(2, stride=2)

        # build hourglass modules
        ch = self.num_feats*block.expansion
        hg, res, fc, score, fc_, score_ = [], [], [], [], [], []
        for i in range(num_stacks):
            hg.append(Hourglass(block, num_blocks, self.num_feats, 4))
            res.append(self._make_residual(block, self.num_feats, num_blocks))
            fc.append(self._make_fc(ch, ch))
            score.append(nn.Conv2d(ch, num_classes, kernel_size=1, bias=True))
            if i < num_stacks-1:
                fc_.append(nn.Conv2d(ch, ch, kernel_size=1, bias=True))
                score_.append(nn.Conv2d(num_classes, ch, kernel_size=1, bias=True))
        self.hg = nn.ModuleList(hg)
        self.res = nn.ModuleList(res)
        self.fc = nn.ModuleList(fc)
        self.score = nn.ModuleList(score)
        self.fc_ = nn.ModuleList(fc_) 
        self.score_ = nn.ModuleList(score_)

    def _make_residual(self, block, planes, blocks, stride=1):
        downsample = None
        if stride != 1 or self.inplanes != planes * block.expansion:
            downsample = nn.Sequential(
                nn.Conv2d(self.inplanes, planes * block.expansion,
                          kernel_size=1, stride=stride, bias=True),
            )

        layers = []
        layers.append(block(self.inplanes, planes, stride, downsample))
        self.inplanes = planes * block.expansion
        for i in range(1, blocks):
            layers.append(block(self.inplanes, planes))

        return nn.Sequential(*layers)

    def _make_fc(self, inplanes, outplanes):
        bn = nn.BatchNorm2d(inplanes)
        conv = nn.Conv2d(inplanes, outplanes, kernel_size=1, bias=True)
        return nn.Sequential(
                conv,
                bn,
                self.relu,
            )

    def forward(self, x):
        out = []
        x = self.conv1(x)
        x = self.bn1(x)
        x = self.relu(x) 

        x = self.layer1(x)  
        x = self.maxpool(x)
        x = self.layer2(x)  
        x = self.layer3(x)  

        for i in range(self.num_stacks):
            y = self.hg[i](x)
            y = self.res[i](y)
            y = self.fc[i](y)
            score = self.score[i](y)
            out.append(score)
            if i < self.num_stacks-1:
                fc_ = self.fc_[i](y)
                score_ = self.score_[i](score)
                x = x + fc_ + score_
        return out

def hg(**kwargs):
    model = HourglassNet(Bottleneck, num_stacks=kwargs['num_stacks'], num_blocks=kwargs['num_blocks'],num_channels=kwargs['num_channels'],
                         num_classes=kwargs['num_classes'], num_feats=kwargs["num_feats"], inplanes=kwargs["inplanes"], init_stride=kwargs["init_stride"])
    return model
