# Supplementary material for: Automatic mapping of multiplexed social receptive fields by deep learning and GPU-accelerated 3D videography
Source: Nat Commun. 2022 Feb 1;13:593. doi: 10.1038/s41467-022-28153-7 (PMC8807631; doi:10.1038/s41467-022-28153-7)
Supplement: Supplementary file 9 — Supplementary Software [file 41467_2022_28153_MOESM9_ESM.zip › ebbesen_froemke_2021_code/analysis/MousePlayer.ipynb]

# %% [markdown]
# Import the required libs and the MousePlayer

# %% [code]
import time, sys, os, pickle, shutil

# for math and plotting
import pandas as pd
import numpy as np
import scipy as sp
import matplotlib.pyplot as plt
from mpl_toolkits.mplot3d import Axes3D # <--- This is important for 3d plotting 

import h5py
import glob
import itertools
import torch

# %% [code]
from utils.mouse_player import app, data_path_textbox, tracking_path_textbox

# %% [markdown]
# Set the data path in the app (faster than selecting manually)

# %% [code]
# with female partner
data_path_textbox.value = '/media/chrelli/SSD4TB/Data0_backup/recording_20201110-102009/pre_processed_frames.hdf5'
tracking_path_textbox.value = '/media/chrelli/SSD4TB/Data0_backup/recording_20201110-102009/tracked_behavior_in_progress.pkl'

# with male partner
# data_path_textbox.value = '/media/chrelli/SSD4TB/Data0_backup/recording_20201110-105540/pre_processed_frames.hdf5'
# tracking_path_textbox.value = '/media/chrelli/SSD4TB/Data0_backup/recording_20201110-105540/tracked_behavior_in_progress.pkl'

# %% [markdown]
# Launch the app!

# %% [code]
app

# %% [code]
