# Supplementary material for: Automatic mapping of multiplexed social receptive fields by deep learning and GPU-accelerated 3D videography
Source: Nat Commun. 2022 Feb 1;13:593. doi: 10.1038/s41467-022-28153-7 (PMC8807631; doi:10.1038/s41467-022-28153-7)
Supplement: Supplementary file 9 — Supplementary Software [file 41467_2022_28153_MOESM9_ESM.zip › ebbesen_froemke_2021_code/analysis/ir_002_Label_training_images.ipynb]

# %% [code]
# annontate
import numpy as np
import cv2
import h5py
import matplotlib.pyplot as plt
# from deepposekit import VideoReader, KMeansSampler
import sys
sys.path.append('chrelli_annotator/')
# sys.path.append('/home/chrelli/git/3d_sandbox/mousepose_0p1/deepposekit-annotator/')

from dpk_annotator import Annotator
import tqdm
import glob
import itertools

from os.path import expanduser
home = expanduser("~")


# %% [code]


# %% [markdown]
# Point to the training images, label using the 'DeepPoseKit' annotator (Graving et al. 2019)

# %% [code]
# The skeleton file specifies the affinity fields (nose-to-tail, ear-to-nose, etc) 
# between the clicked keypoints (nose, ears, tail, implant).

# high-res training data 
top_folder_0 = '/media/chrelli/Data0/recording_20200821-123841'
top_folder_1 = '/media/chrelli/Data1/recording_20200821-123841'
# training data with different exposure
top_folder_0 = '/media/chrelli/Data0/recording_20200828-113642/'
top_folder_1 = '/media/chrelli/Data1/recording_20200828-113642/'

# validation dataset with LASER ON 90 fps
top_folder_0 = '/media/chrelli/Data0/recording_20200828-114251/'
top_folder_1 = '/media/chrelli/Data1/recording_20200828-114251/'


training_sets = glob.glob( top_folder_0 + '/*.h5')
skeletons = glob.glob('training_sets' + '/*skeleton_v2*')

print(training_sets)
print(skeletons)


# %% [code]

app = Annotator(datapath=training_sets[0],
                dataset='c_images',
                skeleton=skeletons[0],
                shuffle_colors=False,
                text_scale=.3)

app.run()

# %% [code]
