# Supplementary material for: Automatic mapping of multiplexed social receptive fields by deep learning and GPU-accelerated 3D videography
Source: Nat Commun. 2022 Feb 1;13:593. doi: 10.1038/s41467-022-28153-7 (PMC8807631; doi:10.1038/s41467-022-28153-7)
Supplement: Supplementary file 9 — Supplementary Software [file 41467_2022_28153_MOESM9_ESM.zip › ebbesen_froemke_2021_code/analysis/example_data/experiment1/recording1/sync_messages.txt]

Software time: 14668801@10000000Hz
Processor: Rhythm FPGA Id: 100 subProcessor: 0 start time: 14668800@30000Hz
