# Supplementary material for: Automatic mapping of multiplexed social receptive fields by deep learning and GPU-accelerated 3D videography
Source: Nat Commun. 2022 Feb 1;13:593. doi: 10.1038/s41467-022-28153-7 (PMC8807631; doi:10.1038/s41467-022-28153-7)
Supplement: Supplementary file 9 — Supplementary Software [file 41467_2022_28153_MOESM9_ESM.zip › ebbesen_froemke_2021_code/analysis/example_data/experiment1/recording1/structure.oebin]

{
    "GUI version": "0.4.4.1",
    "continuous": [
      {
        "folder_name": "Rhythm_FPGA-100.0/",
        "sample_rate": 30000,
        "source_processor_name": "Rhythm FPGA",
        "source_processor_id": 100,
        "source_processor_sub_idx": 0,
        "recorded_processor": "Rhythm FPGA",
        "recorded_processor_id": 100,
        "num_channels": 35,
        "channels": [
          {
            "channel_name": "CH1",
            "description": "Headstage data channel",
            "identifier": "genericdata.continuous",
            "history": "Rhythm FPGA",
            "bit_volts": 0.19499999284744263,
            "units": "uV",
            "source_processor_index": 0,
            "recorded_processor_index": 0
          },
          {
            "channel_name": "CH2",
            "description": "Headstage data channel",
            "identifier": "genericdata.continuous",
            "history": "Rhythm FPGA",
            "bit_volts": 0.19499999284744263,
            "units": "uV",
            "source_processor_index": 1,
            "recorded_processor_index": 1
          },
          {
            "channel_name": "CH3",
            "description": "Headstage data channel",
            "identifier": "genericdata.continuous",
            "history": "Rhythm FPGA",
            "bit_volts": 0.19499999284744263,
            "units": "uV",
            "source_processor_index": 2,
            "recorded_processor_index": 2
          },
          {
            "channel_name": "CH4",
            "description": "Headstage data channel",
            "identifier": "genericdata.continuous",
            "history": "Rhythm FPGA",
            "bit_volts": 0.19499999284744263,
            "units": "uV",
            "source_processor_index": 3,
            "recorded_processor_index": 3
          },
          {
            "channel_name": "CH5",
            "description": "Headstage data channel",
            "identifier": "genericdata.continuous",
            "history": "Rhythm FPGA",
            "bit_volts": 0.19499999284744263,
            "units": "uV",
            "source_processor_index": 4,
            "recorded_processor_index": 4
          },
          {
            "channel_name": "CH6",
            "description": "Headstage data channel",
            "identifier": "genericdata.continuous",
            "history": "Rhythm FPGA",
            "bit_volts": 0.19499999284744263,
            "units": "uV",
            "source_processor_index": 5,
            "recorded_processor_index": 5
          },
          {
            "channel_name": "CH7",
            "description": "Headstage data channel",
            "identifier": "genericdata.continuous",
            "history": "Rhythm FPGA",
            "bit_volts": 0.19499999284744263,
            "units": "uV",
            "source_processor_index": 6,
            "recorded_processor_index": 6
          },
          {
            "channel_name": "CH8",
            "description": "Headstage data channel",
            "identifier": "genericdata.continuous",
            "history": "Rhythm FPGA",
            "bit_volts": 0.19499999284744263,
            "units": "uV",
            "source_processor_index": 7,
            "recorded_processor_index": 7
          },
          {
            "channel_name": "CH9",
            "description": "Headstage data channel",
            "identifier": "genericdata.continuous",
            "history": "Rhythm FPGA",
            "bit_volts": 0.19499999284744263,
            "units": "uV",
            "source_processor_index": 8,
            "recorded_processor_index": 8
          },
          {
            "channel_name": "CH10",
            "description": "Headstage data channel",
            "identifier": "genericdata.continuous",
            "history": "Rhythm FPGA",
            "bit_volts": 0.19499999284744263,
            "units": "uV",
            "source_processor_index": 9,
            "recorded_processor_index": 9
          },
          {
            "channel_name": "CH11",
            "description": "Headstage data channel",
            "identifier": "genericdata.continuous",
            "history": "Rhythm FPGA",
            "bit_volts": 0.19499999284744263,
            "units": "uV",
            "source_processor_index": 10,
            "recorded_processor_index": 10
          },
          {
            "channel_name": "CH12",
            "description": "Headstage data channel",
            "identifier": "genericdata.continuous",
            "history": "Rhythm FPGA",
            "bit_volts": 0.19499999284744263,
            "units": "uV",
            "source_processor_index": 11,
            "recorded_processor_index": 11
          },
          {
            "channel_name": "CH13",
            "description": "Headstage data channel",
            "identifier": "genericdata.continuous",
            "history": "Rhythm FPGA",
            "bit_volts": 0.19499999284744263,
            "units": "uV",
            "source_processor_index": 12,
            "recorded_processor_index": 12
          },
          {
            "channel_name": "CH14",
            "description": "Headstage data channel",
            "identifier": "genericdata.continuous",
            "history": "Rhythm FPGA",
            "bit_volts": 0.19499999284744263,
            "units": "uV",
            "source_processor_index": 13,
            "recorded_processor_index": 13
          },
          {
            "channel_name": "CH15",
            "description": "Headstage data channel",
            "identifier": "genericdata.continuous",
            "history": "Rhythm FPGA",
            "bit_volts": 0.19499999284744263,
            "units": "uV",
            "source_processor_index": 14,
            "recorded_processor_index": 14
          },
          {
            "channel_name": "CH16",
            "description": "Headstage data channel",
            "identifier": "genericdata.continuous",
            "history": "Rhythm FPGA",
            "bit_volts": 0.19499999284744263,
            "units": "uV",
            "source_processor_index": 15,
            "recorded_processor_index": 15
          },
          {
            "channel_name": "CH17",
            "description": "Headstage data channel",
            "identifier": "genericdata.continuous",
            "history": "Rhythm FPGA",
            "bit_volts": 0.19499999284744263,
            "units": "uV",
            "source_processor_index": 16,
            "recorded_processor_index": 16
          },
          {
            "channel_name": "CH18",
            "description": "Headstage data channel",
            "identifier": "genericdata.continuous",
            "history": "Rhythm FPGA",
            "bit_volts": 0.19499999284744263,
            "units": "uV",
            "source_processor_index": 17,
            "recorded_processor_index": 17
          },
          {
            "channel_name": "CH19",
            "description": "Headstage data channel",
            "identifier": "genericdata.continuous",
            "history": "Rhythm FPGA",
            "bit_volts": 0.19499999284744263,
            "units": "uV",
            "source_processor_index": 18,
            "recorded_processor_index": 18
          },
          {
            "channel_name": "CH20",
            "description": "Headstage data channel",
            "identifier": "genericdata.continuous",
            "history": "Rhythm FPGA",
            "bit_volts": 0.19499999284744263,
            "units": "uV",
            "source_processor_index": 19,
            "recorded_processor_index": 19
          },
          {
            "channel_name": "CH21",
            "description": "Headstage data channel",
            "identifier": "genericdata.continuous",
            "history": "Rhythm FPGA",
            "bit_volts": 0.19499999284744263,
            "units": "uV",
            "source_processor_index": 20,
            "recorded_processor_index": 20
          },
          {
            "channel_name": "CH22",
            "description": "Headstage data channel",
            "identifier": "genericdata.continuous",
            "history": "Rhythm FPGA",
            "bit_volts": 0.19499999284744263,
            "units": "uV",
            "source_processor_index": 21,
            "recorded_processor_index": 21
          },
          {
            "channel_name": "CH23",
            "description": "Headstage data channel",
            "identifier": "genericdata.continuous",
            "history": "Rhythm FPGA",
            "bit_volts": 0.19499999284744263,
            "units": "uV",
            "source_processor_index": 22,
            "recorded_processor_index": 22
          },
          {
            "channel_name": "CH24",
            "description": "Headstage data channel",
            "identifier": "genericdata.continuous",
            "history": "Rhythm FPGA",
            "bit_volts": 0.19499999284744263,
            "units": "uV",
            "source_processor_index": 23,
            "recorded_processor_index": 23
          },
          {
            "channel_name": "CH25",
            "description": "Headstage data channel",
            "identifier": "genericdata.continuous",
            "history": "Rhythm FPGA",
            "bit_volts": 0.19499999284744263,
            "units": "uV",
            "source_processor_index": 24,
            "recorded_processor_index": 24
          },
          {
            "channel_name": "CH26",
            "description": "Headstage data channel",
            "identifier": "genericdata.continuous",
            "history": "Rhythm FPGA",
            "bit_volts": 0.19499999284744263,
            "units": "uV",
            "source_processor_index": 25,
            "recorded_processor_index": 25
          },
          {
            "channel_name": "CH27",
            "description": "Headstage data channel",
            "identifier": "genericdata.continuous",
            "history": "Rhythm FPGA",
            "bit_volts": 0.19499999284744263,
            "units": "uV",
            "source_processor_index": 26,
            "recorded_processor_index": 26
          },
          {
            "channel_name": "CH28",
            "description": "Headstage data channel",
            "identifier": "genericdata.continuous",
            "history": "Rhythm FPGA",
            "bit_volts": 0.19499999284744263,
            "units": "uV",
            "source_processor_index": 27,
            "recorded_processor_index": 27
          },
          {
            "channel_name": "CH29",
            "description": "Headstage data channel",
            "identifier": "genericdata.continuous",
            "history": "Rhythm FPGA",
            "bit_volts": 0.19499999284744263,
            "units": "uV",
            "source_processor_index": 28,
            "recorded_processor_index": 28
          },
          {
            "channel_name": "CH30",
            "description": "Headstage data channel",
            "identifier": "genericdata.continuous",
            "history": "Rhythm FPGA",
            "bit_volts": 0.19499999284744263,
            "units": "uV",
            "source_processor_index": 29,
            "recorded_processor_index": 29
          },
          {
            "channel_name": "CH31",
            "description": "Headstage data channel",
            "identifier": "genericdata.continuous",
            "history": "Rhythm FPGA",
            "bit_volts": 0.19499999284744263,
            "units": "uV",
            "source_processor_index": 30,
            "recorded_processor_index": 30
          },
          {
            "channel_name": "CH32",
            "description": "Headstage data channel",
            "identifier": "genericdata.continuous",
            "history": "Rhythm FPGA",
            "bit_volts": 0.19499999284744263,
            "units": "uV",
            "source_processor_index": 31,
            "recorded_processor_index": 31
          },
          {
            "channel_name": "AUX1",
            "description": "Auxiliar data channel",
            "identifier": "genericdata.continuous",
            "history": "Rhythm FPGA",
            "bit_volts": 3.7400001019705087e-005,
            "units": "uV",
            "source_processor_index": 32,
            "recorded_processor_index": 32
          },
          {
            "channel_name": "AUX2",
            "description": "Auxiliar data channel",
            "identifier": "genericdata.continuous",
            "history": "Rhythm FPGA",
            "bit_volts": 3.7400001019705087e-005,
            "units": "uV",
            "source_processor_index": 33,
            "recorded_processor_index": 33
          },
          {
            "channel_name": "AUX3",
            "description": "Auxiliar data channel",
            "identifier": "genericdata.continuous",
            "history": "Rhythm FPGA",
            "bit_volts": 3.7400001019705087e-005,
            "units": "uV",
            "source_processor_index": 34,
            "recorded_processor_index": 34
          }
        ]
      }
    ],
    "events": [
      {
        "folder_name": "Rhythm_FPGA-100.0/TTL_1/",
        "channel_name": "Rhythm FPGA source TTL events input",
        "description": "TTL Events coming from the hardware source processor \"Rhythm FPGA\"",
        "identifier": "sourceevent",
        "sample_rate": 30000,
        "type": "int16",
        "num_channels": 8,
        "source_processor": "Rhythm FPGA"
      },
      {
        "folder_name": "Message_Center-904.0/TEXT_group_1/",
        "channel_name": "GUI Messages",
        "description": "Messages from the GUI Message Center",
        "identifier": "genericevent",
        "sample_rate": 30000,
        "type": "string",
        "num_channels": 1,
        "source_processor": "Message Center"
      }
    ],
    "spikes": []
  }
