# Supplementary material for: Automatic mapping of multiplexed social receptive fields by deep learning and GPU-accelerated 3D videography
Source: Nat Commun. 2022 Feb 1;13:593. doi: 10.1038/s41467-022-28153-7 (PMC8807631; doi:10.1038/s41467-022-28153-7)
Supplement: Supplementary file 9 — Supplementary Software [file 41467_2022_28153_MOESM9_ESM.zip › ebbesen_froemke_2021_code/analysis/example_data/training_traces/run-Nov22_11-19-19_CE-01-tag-val_loss.csv]

Wall time	Step	Value
1574439582.5980608	0	5027.525390625
1574439607.1611042	1	3875.37841796875
1574439631.4588263	2	3548.721923828125
1574439655.5003378	3	3242.68115234375
1574439679.5807545	4	3009.576904296875
1574439703.7290068	5	2974.152587890625
1574439727.753115	6	3828.6796875
1574439751.7260888	7	2583.95703125
1574439775.738856	8	2580.958984375
1574439799.7985075	9	2458.50830078125
1574439824.6226475	10	2462.391357421875
1574439849.039571	11	2398.420654296875
1574439873.6978216	12	2215.711669921875
1574439898.1098847	13	2283.737548828125
1574439922.5569756	14	2188.973388671875
1574439946.9153686	15	2001.4427490234375
1574439971.2422838	16	1983.8939208984375
1574439996.1040184	17	1990.68212890625
1574440020.6241505	18	1898.6710205078125
1574440045.862751	19	1954.6790771484375
1574440070.8937724	20	1870.7607421875
1574440095.1699023	21	2026.4212646484375
1574440119.2568536	22	1756.8978271484375
1574440143.7622008	23	1719.8370361328125
1574440168.9048088	24	1671.380615234375
1574440194.2254431	25	1650.2850341796875
1574440219.0478156	26	245286.71875
1574440243.9059103	27	1765.2427978515625
1574440268.395974	28	1661.30224609375
1574440293.4647198	29	1629.1077880859375
1574440318.8646271	30	1608.5966796875
1574440343.3973672	31	1611.6300048828125
1574440368.1910083	32	1576.47900390625
1574440392.486385	33	1548.6121826171875
1574440417.3329883	34	1491.153076171875
1574440442.247342	35	1586.89697265625
1574440466.619314	36	1537.61376953125
1574440491.199713	37	1436.498046875
1574440515.56285	38	1465.5833740234375
1574440540.3452048	39	1535.99560546875
1574440564.9576516	40	1464.362060546875
1574440589.4998367	41	1487.1571044921875
1574440614.4873552	42	1470.864013671875
1574440639.2550833	43	1438.4835205078125
1574440664.2730663	44	1252.8748779296875
1574440689.2956536	45	1244.607421875
1574440713.6280682	46	1235.7445068359375
1574440738.1264546	47	1220.3641357421875
1574440762.9769022	48	1222.0537109375
1574440787.0324244	49	1207.3094482421875
1574440811.189104	50	1201.134765625
1574440836.0397005	51	1213.6175537109375
1574440860.5229995	52	1202.4359130859375
1574440884.8672774	53	1210.7830810546875
1574440909.2194037	54	1197.0750732421875
1574440933.9332929	55	1207.7105712890625
1574440958.84332	56	1199.294921875
1574440983.2519503	57	1197.6688232421875
1574441008.0046158	58	1190.76123046875
1574441032.5572805	59	1186.7008056640625
1574441058.2164109	60	1197.376220703125
1574441082.8214242	61	1192.04833984375
1574441107.3059797	62	1206.2509765625
1574441131.7350183	63	1180.02783203125
1574441155.8901677	64	1189.5966796875
1574441180.6499057	65	1184.974853515625
1574441205.7036057	66	1199.0291748046875
1574441230.7106118	67	1180.864990234375
1574441255.18181	68	1177.5208740234375
1574441280.4487655	69	1188.9119873046875
1574441305.713841	70	1194.180419921875
1574441330.9221494	71	1192.166748046875
1574441355.7994092	72	1187.62060546875
1574441380.2708135	73	1185.2413330078125
1574441405.750364	74	1164.24609375
1574441430.4763064	75	1176.181640625
1574441455.1182628	76	1170.50390625
1574441479.7603297	77	1180.425537109375
1574441504.4874403	78	1158.8114013671875
1574441528.8491776	79	1164.9185791015625
1574441553.9402893	80	1155.2176513671875
1574441578.9152625	81	1158.3153076171875
1574441604.201436	82	1167.6539306640625
1574441628.8109376	83	1156.3399658203125
1574441653.7628617	84	1177.0443115234375
1574441678.6612234	85	1172.5797119140625
1574441703.591365	86	1170.0565185546875
1574441728.5753899	87	1157.962158203125
1574441753.1201391	88	1161.40283203125
1574441777.5561883	89	1163.5889892578125
1574441802.1152062	90	1156.7528076171875
1574441827.800346	91	1158.9639892578125
1574441852.7126381	92	1154.7657470703125
1574441877.0610406	93	1162.14697265625
1574441902.4063776	94	1161.0914306640625
1574441927.1524737	95	1166.9705810546875
1574441951.63926	96	1162.37060546875
1574441975.774813	97	1159.5567626953125
1574442000.979902	98	1161.306396484375
1574442025.866309	99	1162.427490234375
1574442050.9729612	100	1157.25
1574442075.7114668	101	1159.10546875
1574442100.2692928	102	1162.3787841796875
1574442124.8508096	103	1157.0721435546875
1574442149.4920752	104	1166.55517578125
1574442174.072372	105	1163.30078125
1574442198.967885	106	1158.3499755859375
1574442223.7961378	107	1165.2154541015625
1574442248.2897277	108	1158.4180908203125
1574442273.3212538	109	1161.91259765625
1574442298.6426003	110	1159.7010498046875
1574442323.363957	111	1157.26708984375
1574442348.5368993	112	1163.6556396484375
1574442374.546978	113	1163.695068359375
1574442399.2285478	114	1162.0257568359375
1574442424.1350067	115	1163.9996337890625
1574442448.7167714	116	1159.7896728515625
1574442473.5877717	117	1158.8033447265625
1574442498.4680767	118	1157.0462646484375
1574442523.4480824	119	1160.23486328125
1574442548.504478	120	1159.5096435546875
1574442573.3173184	121	1161.8648681640625
1574442598.6828318	122	1166.7882080078125
1574442623.8417065	123	1156.727294921875
1574442648.5833635	124	1160.4534912109375
1574442673.3805344	125	1166.5482177734375
1574442697.738159	126	1171.2664794921875
1574442722.171873	127	1160.1190185546875
1574442746.412132	128	1156.86962890625
1574442770.5668747	129	1162.7650146484375
1574442795.123361	130	1158.57861328125
1574442820.162922	131	1169.663330078125
1574442845.402566	132	1160.009521484375
1574442870.2501733	133	1159.4417724609375
