# Supplementary material for: Automatic mapping of multiplexed social receptive fields by deep learning and GPU-accelerated 3D videography
Source: Nat Commun. 2022 Feb 1;13:593. doi: 10.1038/s41467-022-28153-7 (PMC8807631; doi:10.1038/s41467-022-28153-7)
Supplement: Supplementary file 9 — Supplementary Software [file 41467_2022_28153_MOESM9_ESM.zip › ebbesen_froemke_2021_code/analysis/example_data/training_traces/run-Nov22_11-19-19_CE-01-tag-trn_loss.csv]

Wall time	Step	Value
1574439582.5980048	0	65718.484375
1574439607.1610534	1	5516.35986328125
1574439631.458778	2	4583.27978515625
1574439655.5002906	3	4154.46630859375
1574439679.5807037	4	3878.294677734375
1574439703.7289512	5	3576.6123046875
1574439727.7530649	6	3423.33935546875
1574439751.7260394	7	3235.160888671875
1574439775.7388062	8	3206.26318359375
1574439799.7984576	9	3115.716552734375
1574439824.6225607	10	2963.64990234375
1574439849.039521	11	2922.990234375
1574439873.697773	12	2877.099609375
1574439898.109834	13	2720.378173828125
1574439922.556927	14	2658.69482421875
1574439946.9153125	15	2680.900634765625
1574439971.2422316	16	2630.02294921875
1574439996.1039617	17	2520.828125
1574440020.6241024	18	2418.7529296875
1574440045.862701	19	2414.804443359375
1574440070.8937159	20	2360.935302734375
1574440095.1698523	21	2304.876220703125
1574440119.256805	22	2276.76513671875
1574440143.762151	23	2276.59130859375
1574440168.9047575	24	2220.74755859375
1574440194.2253892	25	2169.321533203125
1574440219.0477622	26	2153.294677734375
1574440243.905858	27	2118.671630859375
1574440268.3959253	28	2154.6279296875
1574440293.464672	29	2070.915283203125
1574440318.8645713	30	2043.936767578125
1574440343.397307	31	1976.293701171875
1574440368.1909585	32	2006.9935302734375
1574440392.4863338	33	1990.9544677734375
1574440417.332938	34	1953.547607421875
1574440442.2472868	35	1915.1717529296875
1574440466.619265	36	1918.256591796875
1574440491.1996653	37	1894.0589599609375
1574440515.5628023	38	1893.5811767578125
1574440540.345157	39	1897.0643310546875
1574440564.9575956	40	1859.7972412109375
1574440589.4997883	41	1894.7188720703125
1574440614.4873042	42	1834.634521484375
1574440639.255036	43	1797.6646728515625
1574440664.2730167	44	1187.0889892578125
1574440689.2955832	45	1121.6109619140625
1574440713.628018	46	1128.51708984375
1574440738.1263943	47	1108.670166015625
1574440762.9768476	48	1090.36572265625
1574440787.0323756	49	1079.8134765625
1574440811.1890485	50	1057.01611328125
1574440836.0396428	51	1076.90771484375
1574440860.522947	52	1063.574951171875
1574440884.8672318	53	1051.6898193359375
1574440909.2193534	54	1031.5428466796875
1574440933.9332361	55	1060.070556640625
1574440958.8432717	56	1012.3273315429688
1574440983.2519004	57	1031.1732177734375
1574441008.0045655	58	1028.9456787109375
1574441032.5572324	59	1020.9223022460938
1574441058.2163532	60	1008.0494384765625
1574441082.8213735	61	1019.6783447265625
1574441107.3059285	62	1011.8750610351562
1574441131.7349687	63	1005.8746337890625
1574441155.8901217	64	1022.6422119140625
1574441180.64985	65	1014.6456909179688
1574441205.7035508	66	995.6004638671875
1574441230.71056	67	1005.9229125976562
1574441255.181761	68	999.8128051757812
1574441280.4487135	69	976.915771484375
1574441305.7137873	70	989.6263427734375
1574441330.9221015	71	985.232177734375
1574441355.7993603	72	977.3372192382812
1574441380.2707672	73	995.9877319335938
1574441405.7503173	74	968.6277465820312
1574441430.4762511	75	964.7288818359375
1574441455.118207	76	977.2418823242188
1574441479.7602775	77	959.13134765625
1574441504.4873898	78	972.87353515625
1574441528.849124	79	945.08642578125
1574441553.9402337	80	943.6401977539062
1574441578.9152114	81	960.06494140625
1574441604.2013857	82	931.16943359375
1574441628.8108873	83	968.4506225585938
1574441653.7628	84	938.524658203125
1574441678.6611538	85	974.6947631835938
1574441703.5913153	86	940.412109375
1574441728.5753386	87	905.8079833984375
1574441753.1200888	88	938.3314819335938
1574441777.5561397	89	926.1055908203125
1574441802.1151493	90	904.2571411132812
1574441827.8002975	91	899.5545043945312
1574441852.7125883	92	917.6537475585938
1574441877.0609856	93	945.1337890625
1574441902.4063256	94	922.3026733398438
1574441927.1524146	95	895.2694091796875
1574441951.6392112	96	913.2062377929688
1574441975.7747633	97	903.9898681640625
1574442000.9798522	98	917.3200073242188
1574442025.86626	99	899.7890625
1574442050.9729068	100	915.3594360351562
1574442075.7114165	101	915.8103637695312
1574442100.2692459	102	900.4203491210938
1574442124.8507586	103	891.9912719726562
1574442149.4920278	104	905.1119995117188
1574442174.0723174	105	909.5902709960938
1574442198.967834	106	924.5382690429688
1574442223.7960904	107	897.3065795898438
1574442248.2896733	108	908.4478149414062
1574442273.3212006	109	897.7705688476562
1574442298.6425443	110	901.8111572265625
1574442323.3639073	111	919.1546630859375
1574442348.5368507	112	926.0265502929688
1574442374.5469265	113	923.3108520507812
1574442399.2284954	114	914.8738403320312
1574442424.13495	115	922.6455688476562
1574442448.716722	116	915.1585083007812
1574442473.587722	117	920.0921020507812
1574442498.4680262	118	902.5796508789062
1574442523.4480336	119	916.7579345703125
1574442548.5044236	120	918.2891235351562
1574442573.3172698	121	905.8998413085938
1574442598.6827817	122	906.0723266601562
1574442623.8416595	123	923.8814086914062
1574442648.5833156	124	902.76708984375
1574442673.3804564	125	929.5965576171875
1574442697.7381094	126	936.5289306640625
1574442722.1718252	127	923.3031005859375
1574442746.4120848	128	899.74755859375
1574442770.5668254	129	909.7125244140625
1574442795.123302	130	915.8848266601562
1574442820.162873	131	905.7133178710938
1574442845.4025161	132	917.0802001953125
1574442870.250123	133	912.4811401367188
