# Supplementary material for: Automatic mapping of multiplexed social receptive fields by deep learning and GPU-accelerated 3D videography
Source: Nat Commun. 2022 Feb 1;13:593. doi: 10.1038/s41467-022-28153-7 (PMC8807631; doi:10.1038/s41467-022-28153-7)
Supplement: Supplementary file 9 — Supplementary Software [file 41467_2022_28153_MOESM9_ESM.zip › ebbesen_froemke_2021_code/analysis/example_data/training_traces/run-Nov22_11-19-19_CE-01-tag-val_frame_loss.csv]

Wall time	Step	Value
1574439582.60102	0	5138.962890625
1574439582.601079	1	4729.28466796875
1574439582.6011372	2	4470.23046875
1574439582.6011953	3	5048.220703125
1574439582.6012528	4	5750.92724609375
1574439607.164365	1000	4074.54150390625
1574439607.1644254	1001	3995.4697265625
1574439607.164485	1002	4100.92626953125
1574439607.1645434	1003	3678.479248046875
1574439607.164602	1004	3527.474853515625
1574439631.4621956	2000	3622.916259765625
1574439631.462255	2001	3323.84033203125
1574439631.4623141	2002	3260.830322265625
1574439631.4623737	2003	3489.971435546875
1574439631.4624343	2004	4046.051513671875
1574439655.5035129	3000	3435.878173828125
1574439655.5035722	3001	2927.84130859375
1574439655.503654	3002	3293.1220703125
1574439655.503714	3003	3527.550048828125
1574439655.503773	3004	3029.01416015625
1574439679.5840023	4000	2698.757080078125
1574439679.5840619	4001	2851.85498046875
1574439679.584122	4002	3390.55859375
1574439679.5841815	4003	2975.037353515625
1574439679.584241	4004	3131.676513671875
1574439703.7321496	5000	2544.972900390625
1574439703.7322106	5001	2766.540283203125
1574439703.7322724	5002	2921.537841796875
1574439703.7323337	5003	2987.900390625
1574439703.732395	5004	3649.811767578125
1574439727.7563477	6000	3530.802978515625
1574439727.756408	6001	3838.788818359375
1574439727.7564688	6002	3966.247314453125
1574439727.7565289	6003	3826.13134765625
1574439727.7565887	6004	3981.427734375
1574439751.72929	7000	2715.507568359375
1574439751.7293496	7001	2419.86669921875
1574439751.7294092	7002	2522.644287109375
1574439751.7294688	7003	2883.35009765625
1574439751.7295287	7004	2378.4169921875
1574439775.7421632	8000	2433.605224609375
1574439775.7422235	8001	2625.166259765625
1574439775.742284	8002	2834.41259765625
1574439775.7423437	8003	2112.552490234375
1574439775.7424045	8004	2899.057861328125
1574439799.8018034	9000	2169.920166015625
1574439799.8018622	9001	2821.67724609375
1574439799.8019211	9002	2405.667236328125
1574439799.8019805	9003	2233.5283203125
1574439799.8020394	9004	2661.748046875
1574439824.6270833	10000	2772.57666015625
1574439824.627164	10001	2153.557373046875
1574439824.6272483	10002	2177.59326171875
1574439824.6273324	10003	2550.49560546875
1574439824.6274152	10004	2657.733642578125
1574439849.0428774	11000	2346.82373046875
1574439849.042939	11001	2311.59814453125
1574439849.0429995	11002	2251.264892578125
1574439849.0430608	11003	2556.698486328125
1574439849.043121	11004	2525.7177734375
1574439873.7011974	12000	2403.81201171875
1574439873.7012575	12001	2115.15771484375
1574439873.701317	12002	2070.378173828125
1574439873.7013834	12003	2138.55419921875
1574439873.7014434	12004	2350.656005859375
1574439898.1131475	13000	2131.413330078125
1574439898.1132078	13001	2271.763427734375
1574439898.1132684	13002	2628.4814453125
1574439898.1133292	13003	1974.61279296875
1574439898.1133897	13004	2412.41650390625
1574439922.5601983	14000	2369.643310546875
1574439922.5602584	14001	1867.640869140625
1574439922.5603178	14002	2141.9775390625
1574439922.5603774	14003	2266.32421875
1574439922.5604365	14004	2299.28125
1574439946.918326	15000	2140.8505859375
1574439946.9183836	15001	2048.697021484375
1574439946.9184408	15002	2014.1202392578125
1574439946.9184976	15003	1818.8917236328125
1574439946.9185548	15004	1984.654296875
1574439971.2458115	16000	1859.149658203125
1574439971.2458708	16001	2097.183837890625
1574439971.2459302	16002	2185.31787109375
1574439971.2459893	16003	1988.895263671875
1574439971.2460485	16004	1788.9227294921875
1574439996.1077378	17000	1974.766845703125
1574439996.107802	17001	2151.44482421875
1574439996.1078649	17002	1894.7744140625
1574439996.1079383	17003	2168.551025390625
1574439996.1080055	17004	1763.873779296875
1574440020.6273375	18000	1940.3779296875
1574440020.6273968	18001	1993.53564453125
1574440020.627456	18002	1771.8494873046875
1574440020.627515	18003	1896.841796875
1574440020.6275742	18004	1890.7503662109375
1574440045.865957	19000	2205.22265625
1574440045.8660161	19001	2005.51953125
1574440045.8660753	19002	1760.46240234375
1574440045.8661351	19003	1660.8265380859375
1574440045.8661945	19004	2141.364501953125
1574440070.8969264	20000	1625.2711181640625
1574440070.8969858	20001	1770.8607177734375
1574440070.8970456	20002	2071.326904296875
1574440070.8971052	20003	1777.656982421875
1574440070.8971646	20004	2108.688232421875
1574440095.1735113	21000	1833.4188232421875
1574440095.1735775	21001	1919.4189453125
1574440095.173643	21002	1935.7320556640625
1574440095.1737075	21003	2284.046142578125
1574440095.1737719	21004	2159.490234375
1574440119.260121	22000	1661.8248291015625
1574440119.2601817	22001	1825.2060546875
1574440119.260242	22002	1881.561279296875
1574440119.2603018	22003	1568.49755859375
1574440119.2603617	22004	1847.399169921875
1574440143.7654154	23000	1440.7515869140625
1574440143.7654743	23001	2222.001708984375
1574440143.765533	23002	1565.2835693359375
1574440143.765592	23003	1650.3057861328125
1574440143.7656512	23004	1720.842529296875
1574440168.9086738	24000	1730.80859375
1574440168.9087372	24001	1424.92822265625
1574440168.908801	24002	1813.9935302734375
1574440168.908865	24003	1684.187744140625
1574440168.9089293	24004	1702.9852294921875
1574440194.228487	25000	1748.021484375
1574440194.2285452	25001	1925.1007080078125
1574440194.2286038	25002	1402.513671875
1574440194.228662	25003	1575.4617919921875
1574440194.22872	25004	1600.327392578125
1574440219.051426	26000	230263.921875
1574440219.0514867	26001	270520.34375
1574440219.0515468	26002	206756.75
1574440219.051623	26003	202943.0625
1574440219.0516856	26004	315949.5
1574440243.9093425	27000	1936.23876953125
1574440243.9094048	27001	1602.705810546875
1574440243.9094672	27002	1768.3363037109375
1574440243.909529	27003	1829.187744140625
1574440243.9095922	27004	1689.74560546875
1574440268.3991368	28000	1735.95849609375
1574440268.3991954	28001	1795.83447265625
1574440268.3992543	28002	1573.7703857421875
1574440268.3993127	28003	1512.1767578125
1574440268.399378	28004	1688.77099609375
1574440293.4679213	29000	1724.5633544921875
1574440293.4679832	29001	1573.347900390625
1574440293.4680452	29002	1554.766845703125
1574440293.4681075	29003	1653.7220458984375
1574440293.4681697	29004	1639.1385498046875
1574440318.8677118	30000	1657.3621826171875
1574440318.867794	30001	1658.207763671875
1574440318.8678896	30002	1607.28857421875
1574440318.8679852	30003	1357.2391357421875
1574440318.8680787	30004	1762.8857421875
1574440343.401328	31000	1535.751953125
1574440343.4014037	31001	1595.2340087890625
1574440343.4014783	31002	1836.002685546875
1574440343.4015543	31003	1602.100830078125
1574440343.4016294	31004	1489.060791015625
1574440368.194261	32000	1722.45654296875
1574440368.1943216	32001	1491.897216796875
1574440368.1943822	32002	1740.2119140625
1574440368.1944425	32003	1473.445068359375
1574440368.1945026	32004	1454.3843994140625
1574440392.4898584	33000	1666.479248046875
1574440392.4899242	33001	1549.8284912109375
1574440392.489989	33002	1481.32958984375
1574440392.4900541	33003	1457.1102294921875
1574440392.4901195	33004	1588.3133544921875
1574440417.3362713	34000	1540.963134765625
1574440417.336332	34001	1691.3944091796875
1574440417.3363926	34002	1504.9888916015625
1574440417.336453	34003	1276.6259765625
1574440417.3365135	34004	1441.792724609375
1574440442.2520273	35000	1752.737060546875
1574440442.252093	35001	1725.79052734375
1574440442.2521589	35002	1404.180908203125
1574440442.2522244	35003	1516.946533203125
1574440442.25229	35004	1534.8299560546875
1574440466.6225762	36000	1654.859130859375
1574440466.6226366	36001	1364.8577880859375
1574440466.6226966	36002	1316.4407958984375
1574440466.6227572	36003	1588.3116455078125
1574440466.6228175	36004	1763.599365234375
1574440491.2029302	37000	1507.8035888671875
1574440491.2029917	37001	1627.0411376953125
1574440491.203053	37002	1290.9295654296875
1574440491.2031138	37003	1401.236328125
1574440491.2031748	37004	1355.4793701171875
1574440515.5659623	38000	1839.6939697265625
1574440515.5660217	38001	1548.752197265625
1574440515.5660803	38002	1143.1910400390625
1574440515.5661397	38003	1456.9993896484375
1574440515.5661993	38004	1339.2801513671875
1574440540.3483815	39000	1384.8482666015625
1574440540.3484416	39001	1543.7978515625
1574440540.348502	39002	1622.483642578125
1574440540.3485625	39003	1503.005126953125
1574440540.3486228	39004	1625.84326171875
1574440564.9607744	40000	1388.04150390625
1574440564.960834	40001	1769.373291015625
1574440564.9608932	40002	1319.5771484375
1574440564.960952	40003	1325.1060791015625
1574440564.9610107	40004	1519.7122802734375
1574440589.503011	41000	1329.750732421875
1574440589.5030718	41001	1339.9656982421875
1574440589.5031316	41002	1733.351318359375
1574440589.503192	41003	1505.341552734375
1574440589.503252	41004	1527.3763427734375
1574440614.4908588	42000	1177.3138427734375
1574440614.4909575	42001	1799.2916259765625
1574440614.4910526	42002	1697.7999267578125
1574440614.4911435	42003	1382.8385009765625
1574440614.4912343	42004	1297.076171875
1574440639.2582674	43000	1176.127197265625
1574440639.2583258	43001	1493.342529296875
1574440639.2583845	43002	1470.153564453125
1574440639.258443	43003	1547.630615234375
1574440639.2585008	43004	1505.16357421875
1574440664.2761574	44000	1183.5860595703125
1574440664.2762175	44001	1147.558837890625
1574440664.276277	44002	1421.730224609375
1574440664.276337	44003	1127.203857421875
1574440664.2763963	44004	1384.295166015625
1574440689.2992911	45000	1247.81005859375
1574440689.299365	45001	1078.3145751953125
1574440689.2994385	45002	1342.7757568359375
1574440689.2995121	45003	1215.857177734375
1574440689.2995856	45004	1338.27978515625
1574440713.6314259	46000	955.3228759765625
1574440713.6314912	46001	1203.283203125
1574440713.6315498	46002	1533.886962890625
1574440713.6316407	46003	1309.697021484375
1574440713.6317022	46004	1176.532470703125
1574440738.1305857	47000	1279.3045654296875
1574440738.1306553	47001	1137.4453125
1574440738.130725	47002	1380.501953125
1574440738.1307952	47003	1057.514404296875
1574440738.130865	47004	1247.0543212890625
1574440762.9807208	48000	1353.154541015625
1574440762.980796	48001	1304.0538330078125
1574440762.9808714	48002	1239.5836181640625
1574440762.9809465	48003	1030.907470703125
1574440762.9810216	48004	1182.569091796875
1574440787.0356271	49000	1269.264892578125
1574440787.0356884	49001	1408.3126220703125
1574440787.0357478	49002	929.0386962890625
1574440787.035807	49003	1102.0045166015625
1574440787.035867	49004	1327.9267578125
1574440811.1921017	50000	1064.5784912109375
1574440811.192161	50001	1336.599609375
1574440811.1922207	50002	1000.6897583007812
1574440811.1922803	50003	1362.5791015625
1574440811.1923387	50004	1241.2269287109375
1574440836.043699	51000	1089.643798828125
1574440836.0437763	51001	1177.576904296875
1574440836.0438597	51002	1152.44287109375
1574440836.043937	51003	1263.5289306640625
1574440836.0440135	51004	1384.8951416015625
1574440860.526256	52000	1220.9945068359375
1574440860.5263166	52001	1025.0107421875
1574440860.526377	52002	1258.7431640625
1574440860.526437	52003	1021.5772705078125
1574440860.5264976	52004	1485.853759765625
1574440884.870558	53000	1109.5272216796875
1574440884.8706193	53001	1013.920654296875
1574440884.8706806	53002	1339.418701171875
1574440884.8707423	53003	1430.003173828125
1574440884.8708034	53004	1161.0455322265625
1574440909.2227404	54000	1257.105224609375
1574440909.2228026	54001	1091.66650390625
1574440909.2228646	54002	916.0914916992188
1574440909.2229261	54003	1231.0054931640625
1574440909.2229884	54004	1489.5067138671875
1574440933.9367561	55000	1191.18408203125
1574440933.9368176	55001	1199.8553466796875
1574440933.936879	55002	1314.8717041015625
1574440933.93694	55003	1276.54443359375
1574440933.937001	55004	1056.09716796875
1574440958.8469234	56000	1257.7867431640625
1574440958.8469837	56001	1115.089599609375
1574440958.8470433	56002	1191.5447998046875
1574440958.8471098	56003	1372.01025390625
1574440958.8471699	56004	1060.0430908203125
1574440983.2551737	57000	1230.9619140625
1574440983.2552328	57001	1334.9696044921875
1574440983.2552931	57002	1118.572509765625
1574440983.2553542	57003	1098.1722412109375
1574440983.2554135	57004	1205.66796875
1574441008.00869	58000	1017.4298095703125
1574441008.0087686	58001	1317.2579345703125
1574441008.0088458	58002	1327.7127685546875
1574441008.008923	58003	1046.6820068359375
1574441008.0090008	58004	1244.723388671875
1574441032.5607429	59000	1274.5115966796875
1574441032.5608292	59001	1295.801513671875
1574441032.5609121	59002	1158.377197265625
1574441032.5609848	59003	1273.3280029296875
1574441032.561062	59004	931.4856567382812
1574441058.2194846	60000	1256.9342041015625
1574441058.219547	60001	1048.8773193359375
1574441058.2196362	60002	1399.0701904296875
1574441058.219706	60003	1128.408447265625
1574441058.219783	60004	1153.5908203125
1574441082.824652	61000	1202.01171875
1574441082.8247113	61001	1114.92431640625
1574441082.8247712	61002	1261.5157470703125
1574441082.8248308	61003	1175.5975341796875
1574441082.8248966	61004	1206.1922607421875
1574441107.309227	62000	1345.29052734375
1574441107.309288	62001	1134.0855712890625
1574441107.3093488	62002	1077.028076171875
1574441107.3094096	62003	1418.3033447265625
1574441107.3094702	62004	1056.547119140625
1574441131.7382724	63000	1273.1544189453125
1574441131.738333	63001	1122.1099853515625
1574441131.738393	63002	1195.632568359375
1574441131.7384534	63003	1032.22607421875
1574441131.738514	63004	1277.01611328125
1574441155.8933642	64000	1335.88623046875
1574441155.8934236	64001	1182.90625
1574441155.8934836	64002	1368.6973876953125
1574441155.8935432	64003	993.9588012695312
1574441155.8936033	64004	1066.5347900390625
1574441180.6531892	65000	944.9532470703125
1574441180.65325	65001	1197.287841796875
1574441180.6533117	65002	1365.716064453125
1574441180.6533735	65003	1319.822265625
1574441180.6534345	65004	1097.0947265625
1574441205.7074966	66000	1326.8607177734375
1574441205.7075608	66001	1152.6898193359375
1574441205.7076368	66002	1019.3781127929688
1574441205.7077026	66003	1351.3065185546875
1574441205.7077665	66004	1144.91064453125
1574441230.7141159	67000	983.2782592773438
1574441230.7141793	67001	1253.781982421875
1574441230.7142432	67002	1221.2862548828125
1574441230.7143073	67003	1009.0953979492188
1574441230.7143717	67004	1436.8829345703125
1574441255.185063	68000	1114.290283203125
1574441255.185122	68001	1074.10302734375
1574441255.1851816	68002	1464.5826416015625
1574441255.185241	68003	1058.7041015625
1574441255.185301	68004	1175.924072265625
1574441280.4521356	69000	947.4609375
1574441280.4521964	69001	1206.61181640625
1574441280.4522564	69002	1189.9559326171875
1574441280.452317	69003	1387.1580810546875
1574441280.4523768	69004	1213.373046875
1574441305.716955	70000	1162.9305419921875
1574441305.7170148	70001	1131.90625
1574441305.717075	70002	1278.514404296875
1574441305.7171354	70003	1239.8880615234375
1574441305.717195	70004	1157.66259765625
1574441330.925227	71000	1172.73388671875
1574441330.9252856	71001	1515.0997314453125
1574441330.9253442	71002	1104.3548583984375
1574441330.9254034	71003	940.275146484375
1574441330.925462	71004	1228.3701171875
1574441355.8027692	72000	1243.3818359375
1574441355.8028297	72001	1226.02587890625
1574441355.8028905	72002	1122.6319580078125
1574441355.8029509	72003	1209.079345703125
1574441355.8030117	72004	1136.98388671875
1574441380.2739756	73000	1054.5438232421875
1574441380.274036	73001	970.7228393554688
1574441380.274096	73002	1469.8779296875
1574441380.274156	73003	1000.2433471679688
1574441380.2742157	73004	1430.8184814453125
1574441405.7537513	74000	1156.974853515625
1574441405.7538126	74001	1217.526611328125
1574441405.753873	74002	896.341064453125
1574441405.7539334	74003	1500.178955078125
1574441405.754003	74004	1050.2091064453125
1574441430.479343	75000	1028.5299072265625
1574441430.479402	75001	1435.556640625
1574441430.479461	75002	1305.019287109375
1574441430.47952	75003	1280.6402587890625
1574441430.4795797	75004	831.161865234375
1574441455.122226	76000	1158.55810546875
1574441455.1223023	76001	1267.2222900390625
1574441455.1223779	76002	1294.81689453125
1574441455.122454	76003	1279.0643310546875
1574441455.12253	76004	852.857666015625
1574441479.764581	77000	1377.1123046875
1574441479.7646427	77001	1115.308349609375
1574441479.764705	77002	1328.64501953125
1574441479.7647665	77003	1195.347900390625
1574441479.764828	77004	885.7138061523438
1574441504.49067	78000	1502.588623046875
1574441504.49073	78001	1092.6412353515625
1574441504.4907901	78002	1033.4375
1574441504.4908495	78003	1131.8968505859375
1574441504.4909098	78004	1033.4930419921875
1574441528.8525798	79000	1189.829345703125
1574441528.8526409	79001	1123.9346923828125
1574441528.8527021	79002	1250.0521240234375
1574441528.852763	79003	1059.5762939453125
1574441528.8528247	79004	1201.2005615234375
1574441553.9434483	80000	1054.27978515625
1574441553.943509	80001	1022.10400390625
1574441553.9435701	80002	1292.364501953125
1574441553.9436545	80003	1176.522216796875
1574441553.9437168	80004	1230.8177490234375
1574441578.918663	81000	1134.6910400390625
1574441578.9187236	81001	1162.4464111328125
1574441578.9187841	81002	916.48974609375
1574441578.9188447	81003	1359.8602294921875
1574441578.918905	81004	1218.08935546875
1574441604.204924	82000	1340.5655517578125
1574441604.2049837	82001	1119.6217041015625
1574441604.2050436	82002	942.8211669921875
1574441604.2051032	82003	1249.526611328125
1574441604.205162	82004	1185.73486328125
1574441628.8141835	83000	1234.262939453125
1574441628.8142438	83001	1350.17041015625
1574441628.8143036	83002	1233.550048828125
1574441628.8143637	83003	1051.7425537109375
1574441628.8144233	83004	911.973876953125
1574441653.766796	84000	1305.3673095703125
1574441653.7668717	84001	940.796875
1574441653.7669468	84002	1240.9483642578125
1574441653.7670226	84003	1355.6422119140625
1574441653.7670982	84004	1042.466796875
1574441678.6642575	85000	1335.890869140625
1574441678.6643162	85001	1194.5770263671875
1574441678.6643746	85002	1154.70703125
1574441678.6644323	85003	1106.700927734375
1574441678.6644907	85004	1071.0228271484375
1574441703.5948231	86000	1132.296142578125
1574441703.5948882	86001	1168.212158203125
1574441703.5949528	86002	1255.3525390625
1574441703.5950172	86003	1255.456298828125
1574441703.595082	86004	1038.965576171875
1574441728.5788548	87000	952.6867065429688
1574441728.578919	87001	1189.486572265625
1574441728.5789826	87002	1376.882080078125
1574441728.579047	87003	1224.057861328125
1574441728.5791109	87004	1046.69775390625
1574441753.123313	88000	1169.884765625
1574441753.123373	88001	1102.5654296875
1574441753.1234326	88002	1289.8592529296875
1574441753.1234927	88003	1315.3477783203125
1574441753.1235523	88004	929.35693359375
1574441777.559377	89000	1043.414306640625
1574441777.5594397	89001	1196.1173095703125
1574441777.5594995	89002	1035.353759765625
1574441777.5595586	89003	1088.28515625
1574441777.5596442	89004	1454.7745361328125
1574441802.1183681	90000	1143.22412109375
1574441802.1184297	90001	1117.4552001953125
1574441802.1184914	90002	1223.0552978515625
1574441802.118553	90003	1164.4031982421875
1574441802.1186144	90004	1135.626220703125
1574441827.8037083	91000	1417.4420166015625
1574441827.8037715	91001	1352.69921875
1574441827.8038332	91002	972.7640380859375
1574441827.8038945	91003	999.087890625
1574441827.8039565	91004	1052.82666015625
1574441852.7158334	92000	1014.3295288085938
1574441852.7158933	92001	1366.171142578125
1574441852.715957	92002	1082.00537109375
1574441852.7160172	92003	1183.701171875
1574441852.7160769	92004	1127.621337890625
1574441877.065244	93000	940.7927856445312
1574441877.0653057	93001	1185.3720703125
1574441877.0653672	93002	1314.645751953125
1574441877.0654285	93003	1351.6729736328125
1574441877.06549	93004	1018.2513427734375
1574441902.410051	94000	1197.131591796875
1574441902.4101164	94001	1261.4051513671875
1574441902.4101815	94002	1169.27978515625
1574441902.4102464	94003	979.48779296875
1574441902.410311	94004	1198.152587890625
1574441927.1556764	95000	1242.669677734375
1574441927.1557393	95001	970.7656860351562
1574441927.1558225	95002	1112.9512939453125
1574441927.1559033	95003	1138.3858642578125
1574441927.1559823	95004	1370.08056640625
1574441951.6424632	96000	941.21484375
1574441951.6425226	96001	1242.2264404296875
1574441951.6425822	96002	1376.546142578125
1574441951.6426413	96003	1301.72998046875
1574441951.6427	96004	950.1356811523438
1574441975.778147	97000	985.98193359375
1574441975.7782078	97001	1256.143798828125
1574441975.7782679	97002	1137.415771484375
1574441975.7783275	97003	1148.93310546875
1574441975.7783868	97004	1269.3089599609375
1574442000.9830909	98000	1099.62353515625
1574442000.9831502	98001	1357.06884765625
1574442000.9832091	98002	1187.8907470703125
1574442000.983268	98003	1171.092041015625
1574442000.9833272	98004	990.8568725585938
1574442025.869546	99000	1181.8447265625
1574442025.8696063	99001	1188.7095947265625
1574442025.8696663	99002	1105.3958740234375
1574442025.8697257	99003	1209.4639892578125
1574442025.8697855	99004	1126.723388671875
1574442050.9761508	100000	1050.009033203125
1574442050.9762301	100001	1131.267822265625
1574442050.9763134	100002	1360.4705810546875
1574442050.976397	100003	999.9189453125
1574442050.9764705	100004	1244.58349609375
1574442075.7147036	101000	1092.570556640625
1574442075.7147644	101001	1159.0069580078125
1574442075.7148244	101002	1121.2254638671875
1574442075.7148848	101003	1389.999755859375
1574442075.714945	101004	1032.724365234375
1574442100.2724452	102000	1224.2183837890625
1574442100.2725043	102001	1219.32421875
1574442100.272564	102002	1014.7615356445312
1574442100.2726233	102003	1210.34814453125
1574442100.2726839	102004	1143.241455078125
1574442124.8547904	103000	1328.1796875
1574442124.854867	103001	1302.54443359375
1574442124.8549428	103002	1019.548828125
1574442124.855019	103003	1040.2989501953125
1574442124.8550947	103004	1094.7886962890625
1574442149.4955583	104000	1111.8421630859375
1574442149.4956503	104001	1015.123291015625
1574442149.4957218	104002	1457.2169189453125
1574442149.4957886	104003	954.4967041015625
1574442149.4958544	104004	1294.096923828125
1574442174.075542	105000	968.8871459960938
1574442174.075635	105001	1341.49609375
1574442174.075715	105002	1278.111572265625
1574442174.0757859	105003	1122.9151611328125
1574442174.075848	105004	1105.09375
1574442198.971098	106000	1242.62744140625
1574442198.9711576	106001	950.3690795898438
1574442198.9712162	106002	1078.5382080078125
1574442198.971275	106003	1353.3031005859375
1574442198.971334	106004	1166.912109375
1574442223.7994552	107000	1529.86376953125
1574442223.7995155	107001	955.3193359375
1574442223.7995753	107002	936.4713745117188
1574442223.7996554	107003	1142.33349609375
1574442223.799717	107004	1262.0894775390625
1574442248.2930143	108000	1673.79443359375
1574442248.2930741	108001	1128.9495849609375
1574442248.293165	108002	1054.89111328125
1574442248.2932386	108003	898.81201171875
1574442248.2933066	108004	1035.6431884765625
1574442273.3253214	109000	1200.031982421875
1574442273.3254	109001	1040.5426025390625
1574442273.3254802	109002	1324.182373046875
1574442273.3255577	109003	1295.599365234375
1574442273.325635	109004	949.2069091796875
1574442298.6456892	110000	1357.839599609375
1574442298.6457553	110001	1024.327880859375
1574442298.645816	110002	1245.177001953125
1574442298.6458757	110003	1037.10205078125
1574442298.6459355	110004	1134.0584716796875
1574442323.3671799	111000	926.2015991210938
1574442323.3672433	111001	1048.3428955078125
1574442323.3673053	111002	1002.5880126953125
1574442323.3673666	111003	1352.793212890625
1574442323.3674283	111004	1456.409423828125
1574442348.5400507	112000	979.7321166992188
1574442348.540111	112001	1191.355224609375
1574442348.5401707	112002	1322.984375
1574442348.5402315	112003	1209.170166015625
1574442348.540291	112004	1115.036376953125
1574442374.550273	113000	1699.04931640625
1574442374.550335	113001	1132.0799560546875
1574442374.5503964	113002	1006.360595703125
1574442374.550457	113003	950.1658325195312
1574442374.5505173	113004	1030.8194580078125
1574442399.232573	114000	994.2481689453125
1574442399.23265	114001	1134.581298828125
1574442399.2327268	114002	1256.3724365234375
1574442399.2328038	114003	1085.295166015625
1574442399.2328806	114004	1339.6319580078125
1574442424.1382375	115000	1319.40185546875
1574442424.1383016	115001	1035.141357421875
1574442424.1383708	115002	1214.7940673828125
1574442424.1384354	115003	1045.6986083984375
1574442424.138499	115004	1204.962158203125
1574442448.719987	116000	1493.2801513671875
1574442448.720046	116001	1038.333740234375
1574442448.720105	116002	1238.666259765625
1574442448.720164	116003	962.4691162109375
1574442448.7202232	116004	1066.1990966796875
1574442473.5910254	117000	1130.9720458984375
1574442473.5910861	117001	1158.9981689453125
1574442473.591146	117002	1309.2122802734375
1574442473.5912056	117003	1043.3936767578125
1574442473.5912652	117004	1151.4405517578125
1574442498.471378	118000	1201.908203125
1574442498.4714394	118001	1084.401611328125
1574442498.4715006	118002	1260.0716552734375
1574442498.4715617	118003	976.765869140625
1574442498.4716375	118004	1262.0838623046875
1574442523.4513867	119000	1234.7486572265625
1574442523.4514458	119001	1089.3748779296875
1574442523.4515052	119002	839.5686645507812
1574442523.4515643	119003	1461.349365234375
1574442523.4516366	119004	1176.132568359375
1574442548.5076284	120000	1209.5010986328125
1574442548.507693	120001	985.6692504882812
1574442548.5077548	120002	1107.67236328125
1574442548.5078218	120003	1451.4173583984375
1574442548.507883	120004	1043.288330078125
1574442573.3212097	121000	1335.237060546875
1574442573.3212862	121001	1052.32373046875
1574442573.3213634	121002	1138.9215087890625
1574442573.3214402	121003	1285.0023193359375
1574442573.3215168	121004	997.8395385742188
1574442598.6863513	122000	1192.9102783203125
1574442598.6864107	122001	1252.126953125
1574442598.6864707	122002	1143.5245361328125
1574442598.6865458	122003	1129.1636962890625
1574442598.6866095	122004	1116.2156982421875
1574442623.8455687	123000	1377.5396728515625
1574442623.8456295	123001	1145.102294921875
1574442623.84569	123002	943.1181030273438
1574442623.8457508	123003	1038.56396484375
1574442623.8458107	123004	1279.312744140625
1574442648.5868392	124000	906.4140625
1574442648.5868995	124001	1340.0478515625
1574442648.5869594	124002	1373.5057373046875
1574442648.5870192	124003	1024.9332275390625
1574442648.5870788	124004	1157.36669921875
1574442673.3847682	125000	1333.7705078125
1574442673.3848608	125001	1073.8203125
1574442673.3849523	125002	1441.631591796875
1574442673.3850465	125003	949.2763061523438
1574442673.3851545	125004	1034.242431640625
1574442697.7417955	126000	1140.4398193359375
1574442697.7418594	126001	1192.302978515625
1574442697.7419243	126002	1166.2164306640625
1574442697.7419872	126003	1122.1697998046875
1574442697.742051	126004	1235.2034912109375
1574442722.175399	127000	1361.4619140625
1574442722.1754644	127001	1005.1867065429688
1574442722.1755297	127002	1048.1485595703125
1574442722.1756217	127003	1328.370361328125
1574442722.1756902	127004	1057.4276123046875
1574442746.4154122	128000	1278.295166015625
1574442746.4154735	128001	1290.1414794921875
1574442746.4155343	128002	1055.103271484375
1574442746.415612	128003	1122.1531982421875
1574442746.4156756	128004	1038.65478515625
1574442770.5701418	129000	1212.43798828125
1574442770.5702007	129001	1130.0509033203125
1574442770.57026	129002	1164.3245849609375
1574442770.5703192	129003	1143.7423095703125
1574442770.570378	129004	1163.269287109375
1574442795.1265604	130000	1210.1514892578125
1574442795.126623	130001	1521.2967529296875
1574442795.126685	130002	859.0821533203125
1574442795.1267467	130003	1138.516845703125
1574442795.1268086	130004	1063.845703125
1574442820.16624	131000	1056.201904296875
1574442820.1663015	131001	1431.285888671875
1574442820.1663632	131002	1005.7506103515625
1574442820.1664245	131003	1272.040771484375
1574442820.166486	131004	1083.0372314453125
1574442845.4057748	132000	1137.12158203125
1574442845.4058337	132001	1076.368896484375
1574442845.4058928	132002	891.8218994140625
1574442845.405952	132003	1358.8905029296875
1574442845.406011	132004	1335.844482421875
1574442870.2535877	133000	894.2259521484375
1574442870.2536478	133001	1448.5986328125
1574442870.253707	133002	1281.9049072265625
1574442870.2537675	133003	1145.183349609375
1574442870.2538269	133004	1027.2957763671875
