# Supplementary material for: Automatic mapping of multiplexed social receptive fields by deep learning and GPU-accelerated 3D videography
Source: Nat Commun. 2022 Feb 1;13:593. doi: 10.1038/s41467-022-28153-7 (PMC8807631; doi:10.1038/s41467-022-28153-7)
Supplement: Supplementary file 9 — Supplementary Software [file 41467_2022_28153_MOESM9_ESM.zip › ebbesen_froemke_2021_code/analysis/example_data/training_traces/run-Nov22_11-19-19_CE-01-tag-lr(1).csv]

Wall time	Step	Value
1574439582.598083	0	0.0002500000118743628
1574439607.1611266	1	0.0002500000118743628
1574439631.458849	2	0.0002500000118743628
1574439655.50036	3	0.0002500000118743628
1574439679.5807776	4	0.0002500000118743628
1574439703.7290292	5	0.0002500000118743628
1574439727.7531378	6	0.0002500000118743628
1574439751.7261112	7	0.0002500000118743628
1574439775.738879	8	0.0002500000118743628
1574439799.7985303	9	0.0002500000118743628
1574439824.6226914	10	0.0002500000118743628
1574439849.039598	11	0.0002500000118743628
1574439873.6978438	12	0.0002500000118743628
1574439898.1099076	13	0.0002500000118743628
1574439922.5569987	14	0.0002500000118743628
1574439946.9153914	15	0.0002500000118743628
1574439971.2423072	16	0.0002500000118743628
1574439996.1040423	17	0.0002500000118743628
1574440020.624174	18	0.0002500000118743628
1574440045.8627734	19	0.0002500000118743628
1574440070.893795	20	0.0002500000118743628
1574440095.169925	21	0.0002500000118743628
1574440119.256876	22	0.0002500000118743628
1574440143.7622237	23	0.0002500000118743628
1574440168.904831	24	0.0002500000118743628
1574440194.2254791	25	0.0002500000118743628
1574440219.0478382	26	0.0002500000118743628
1574440243.9059324	27	0.0002500000118743628
1574440268.3959968	28	0.0002500000118743628
1574440293.4647424	29	0.0002500000118743628
1574440318.86465	30	0.0002500000118743628
1574440343.3973932	31	0.0002500000118743628
1574440368.1910307	32	0.0002500000118743628
1574440392.4864075	33	0.0002500000118743628
1574440417.3330114	34	0.0002500000118743628
1574440442.2473655	35	0.0002500000118743628
1574440466.6193366	36	0.0002500000118743628
1574440491.199736	37	0.0002500000118743628
1574440515.562873	38	0.0002500000118743628
1574440540.3452277	39	0.0002500000118743628
1574440564.957674	40	0.0002500000118743628
1574440589.499859	41	0.0002500000118743628
1574440614.4873784	42	0.0002500000118743628
1574440639.2551057	43	0.0002500000118743628
1574440664.2730887	44	2.499999936844688e-05
1574440689.2956793	45	2.499999936844688e-05
1574440713.6280906	46	2.499999936844688e-05
1574440738.1264825	47	2.499999936844688e-05
1574440762.976928	48	2.499999936844688e-05
1574440787.0324473	49	2.499999936844688e-05
1574440811.189128	50	2.499999936844688e-05
1574440836.039726	51	2.499999936844688e-05
1574440860.5230231	52	2.499999936844688e-05
1574440884.8673	53	2.499999936844688e-05
1574440909.2194266	54	2.499999936844688e-05
1574440933.9333158	55	2.499999936844688e-05
1574440958.8433423	56	2.499999936844688e-05
1574440983.251974	57	2.499999936844688e-05
1574441008.0046384	58	2.499999936844688e-05
1574441032.5573041	59	2.499999936844688e-05
1574441058.2164338	60	2.499999936844688e-05
1574441082.8214471	61	2.499999936844688e-05
1574441107.3060029	62	2.499999936844688e-05
1574441131.7350407	63	2.499999936844688e-05
1574441155.8901913	64	2.499999936844688e-05
1574441180.6499283	65	2.499999936844688e-05
1574441205.7036293	66	2.499999936844688e-05
1574441230.7106352	67	2.499999936844688e-05
1574441255.1818328	68	2.499999936844688e-05
1574441280.4487884	69	2.499999936844688e-05
1574441305.7138634	70	2.499999936844688e-05
1574441330.9221714	71	2.499999936844688e-05
1574441355.7994316	72	2.499999936844688e-05
1574441380.270836	73	2.499999936844688e-05
1574441405.750387	74	2.499999936844688e-05
1574441430.4763286	75	2.499999936844688e-05
1574441455.118286	76	2.499999936844688e-05
1574441479.7603528	77	2.499999936844688e-05
1574441504.4874632	78	2.499999936844688e-05
1574441528.8492007	79	2.499999936844688e-05
1574441553.9403112	80	2.499999936844688e-05
1574441578.9152856	81	2.499999936844688e-05
1574441604.2014592	82	2.499999936844688e-05
1574441628.8109598	83	2.499999936844688e-05
1574441653.7628884	84	2.499999936844688e-05
1574441678.661253	85	2.499999936844688e-05
1574441703.5913882	86	2.499999936844688e-05
1574441728.575413	87	2.499999936844688e-06
1574441753.1201618	88	2.499999936844688e-06
1574441777.5562108	89	2.499999936844688e-06
1574441802.1152291	90	2.499999936844688e-06
1574441827.8003693	91	2.499999936844688e-06
1574441852.7126606	92	2.499999936844688e-06
1574441877.0610635	93	2.499999936844688e-06
1574441902.4064002	94	2.499999936844688e-06
1574441927.152497	95	2.499999936844688e-06
1574441951.6392825	96	2.499999936844688e-06
1574441975.774835	97	2.499999936844688e-06
1574442000.9799242	98	2.499999936844688e-06
1574442025.866331	99	2.499999993688107e-07
1574442050.9729838	100	2.499999993688107e-07
1574442075.7114892	101	2.499999993688107e-07
1574442100.2693152	102	2.499999993688107e-07
1574442124.8508322	103	2.499999993688107e-07
1574442149.4920983	104	2.499999993688107e-07
1574442174.0723941	105	2.5000000292152436e-08
1574442198.9679072	106	2.5000000292152436e-08
1574442223.7961602	107	2.5000000292152436e-08
1574442248.28975	108	2.5000000292152436e-08
1574442273.3212764	109	2.5000000292152436e-08
1574442298.6426232	110	2.5000000292152436e-08
1574442323.3639789	111	2.4999999848063226e-09
1574442348.5369227	112	2.4999999848063226e-09
1574442374.5470006	113	2.4999999848063226e-09
1574442399.2285712	114	2.4999999848063226e-09
1574442424.1350293	115	2.4999999848063226e-09
1574442448.7167943	116	2.4999999848063226e-09
1574442473.5877945	117	2.4999999848063226e-09
1574442498.4681003	118	2.4999999848063226e-09
1574442523.448105	119	2.4999999848063226e-09
1574442548.5045004	120	2.4999999848063226e-09
1574442573.3173418	121	2.4999999848063226e-09
1574442598.6828551	122	2.4999999848063226e-09
1574442623.8417287	123	2.4999999848063226e-09
1574442648.583387	124	2.4999999848063226e-09
1574442673.3805723	125	2.4999999848063226e-09
1574442697.7381823	126	2.4999999848063226e-09
1574442722.1718955	127	2.4999999848063226e-09
1574442746.4121552	128	2.4999999848063226e-09
1574442770.5668967	129	2.4999999848063226e-09
1574442795.1233842	130	2.4999999848063226e-09
1574442820.1629448	131	2.4999999848063226e-09
1574442845.4025881	132	2.4999999848063226e-09
1574442870.2501974	133	2.4999999848063226e-09
