# Supplementary material for: Automatic mapping of multiplexed social receptive fields by deep learning and GPU-accelerated 3D videography
Source: Nat Commun. 2022 Feb 1;13:593. doi: 10.1038/s41467-022-28153-7 (PMC8807631; doi:10.1038/s41467-022-28153-7)
Supplement: Supplementary file 9 — Supplementary Software [file 41467_2022_28153_MOESM9_ESM.zip › ebbesen_froemke_2021_code/analysis/example_data/training_traces/run-Nov22_11-19-19_CE-01-tag-trn_frame_loss.csv]

Wall time	Step	Value
1574439582.5981944	5	169116.3125
1574439582.5989375	18	11958.2314453125
1574439582.599289	24	9820.935546875
1574439582.600262	40	7597.7666015625
1574439582.6003768	42	7035.74462890625
1574439582.6005483	45	7082.48779296875
1574439607.1611488	1000	7033.30908203125
1574439607.1612034	1003	6133.3642578125
1574439607.1622345	1018	6534.142578125
1574439607.1624126	1021	5748.53173828125
1574439607.163652	1041	4626.4794921875
1574439607.1641295	1049	4426.02587890625
1574439631.4588711	2000	4858.5830078125
1574439631.4600804	2020	4426.99755859375
1574439631.460864	2033	4955.509765625
1574439631.4616575	2044	4531.150390625
1574439631.4619572	2049	4096.8671875
1574439631.4621346	2052	2658.372314453125
1574439655.500698	3008	4402.455078125
1574439655.5014017	3019	4275.201171875
1574439655.5017037	3024	3822.729248046875
1574439655.5018225	3026	4247.17822265625
1574439655.5018816	3027	3489.48974609375
1574439655.5021172	3031	4362.60546875
1574439655.5026386	3039	4033.72607421875
1574439655.5032074	3048	4115.134765625
1574439679.5807998	4000	3810.24755859375
1574439679.5814593	4011	4406.40771484375
1574439679.5818255	4017	3322.29248046875
1574439679.5821264	4022	3642.49951171875
1574439679.5830233	4037	4252.89404296875
1574439679.5833805	4043	3824.3583984375
1574439679.5837028	4048	3672.307373046875
1574439703.7290869	5002	3508.82568359375
1574439703.729156	5006	2989.114501953125
1574439703.7292635	5008	3961.818115234375
1574439703.7305257	5027	3312.191162109375
1574439703.730825	5032	3835.3037109375
1574439703.7311845	5038	4138.078125
1574439703.7314856	5043	2815.534423828125
1574439703.7316508	5045	3167.35595703125
1574439727.7531598	6000	3697.496337890625
1574439727.7538664	6012	3344.494384765625
1574439727.7544093	6021	3622.988037109375
1574439727.7548869	6029	3587.046875
1574439727.7558658	6045	3475.764404296875
1574439727.7561061	6049	3372.243896484375
1574439751.7262385	7006	3377.107177734375
1574439751.7291098	7050	2985.35009765625
1574439751.7291696	7051	3103.712646484375
1574439775.7398832	8015	2966.26416015625
1574439775.7400045	8017	3102.4990234375
1574439775.740065	8018	3123.93212890625
1574439775.740246	8021	3154.80224609375
1574439775.7411444	8036	2676.095703125
1574439775.7413235	8039	3105.5712890625
1574439775.7413838	8040	2844.91162109375
1574439775.7419791	8050	3354.714599609375
1574439799.7993922	9014	3250.446044921875
1574439799.7995152	9016	3200.87890625
1574439799.8007944	9037	3106.7451171875
1574439799.8009741	9040	3304.508056640625
1574439799.8015049	9048	3196.738525390625
1574439824.62277	10001	2925.820068359375
1574439824.6228442	10003	3193.090576171875
1574439824.6229556	10006	2558.369140625
1574439824.623502	10012	2432.20068359375
1574439824.6239662	10017	3167.121826171875
1574439824.6248488	10027	3323.506591796875
1574439824.6253417	10033	2660.75537109375
1574439824.6262503	10043	2758.505615234375
1574439824.626758	10049	2803.6904296875
1574439824.626919	10051	2779.357421875
1574439849.0396743	11003	3120.91845703125
1574439849.0396914	11004	2840.165771484375
1574439849.0407712	11019	2761.927001953125
1574439849.0418684	11037	3082.1689453125
1574439849.0419898	11039	3481.673828125
1574439849.0427527	11051	2758.9091796875
1574439873.697955	12005	2739.63134765625
1574439873.6979725	12006	2961.501953125
1574439873.6982913	12008	2998.127197265625
1574439873.6985152	12011	2899.9599609375
1574439873.6986384	12013	2919.677490234375
1574439873.6993642	12025	2814.659423828125
1574439873.699543	12028	3189.74560546875
1574439873.6998074	12032	3061.0244140625
1574439873.6999881	12035	2822.518310546875
1574439873.7001698	12038	2811.15234375
1574439873.7008026	12047	2585.3251953125
1574439873.7011366	12052	1571.02197265625
1574439898.1114385	13025	2952.62158203125
1574439898.1117015	13029	2511.5146484375
1574439898.111942	13033	3085.749267578125
1574439898.1120024	13034	2873.7958984375
1574439898.112424	13041	3142.908935546875
1574439898.1129656	13050	2761.771484375
1574439922.5570388	14001	2590.06201171875
1574439922.5571089	14005	2773.00634765625
1574439922.5575972	14010	2880.269775390625
1574439922.5578513	14014	2471.016357421875
1574439922.5583928	14023	2721.40576171875
1574439922.5586314	14027	2821.884765625
1574439922.5586913	14028	2952.140625
1574439922.5587516	14029	3049.109375
1574439922.558871	14031	2795.6015625
1574439922.5592873	14038	2677.58056640625
1574439922.5595846	14043	2681.377685546875
1574439922.5597208	14045	3056.81005859375
1574439922.5600197	14050	2287.117431640625
1574439922.560138	14052	1793.888916015625
1574439946.9154682	15003	3061.72216796875
1574439946.9155374	15007	2733.707763671875
1574439946.9159825	15013	2575.49951171875
1574439946.9160411	15014	2599.726318359375
1574439946.9173849	15037	2332.0712890625
1574439946.917614	15041	2820.69921875
1574439971.243582	16021	3075.089111328125
1574439971.2438972	16026	2593.307861328125
1574439971.2440143	16028	2719.88330078125
1574439971.2444088	16034	2384.37109375
1574439971.2451446	16042	2572.124267578125
1574439971.245514	16048	2511.474365234375
1574439971.2457516	16052	1531.2061767578125
1574439996.1041691	17006	2629.79052734375
1574439996.1045313	17008	2956.698486328125
1574439996.1049976	17014	2603.6904296875
1574439996.105144	17016	2440.19873046875
1574439996.106237	17030	2402.80712890625
1574439996.1063006	17031	2610.5146484375
1574439996.1069393	17041	2424.495361328125
1574439996.1071296	17044	2355.6171875
1574440020.624196	18000	2192.87890625
1574440020.6242676	18004	2476.27685546875
1574440020.6246245	18008	2216.65576171875
1574440020.625201	18017	2074.76513671875
1574440020.6252596	18018	2412.05419921875
1574440020.6256156	18024	2174.46630859375
1574440020.6256754	18025	2061.286376953125
1574440020.625972	18030	2298.10791015625
1574440020.6266842	18042	2612.910888671875
1574440020.627039	18048	2401.241943359375
1574440020.627218	18051	2378.232421875
1574440045.8629155	19007	2310.83544921875
1574440045.8633761	19010	2306.364013671875
1574440045.863884	19018	2408.163330078125
1574440045.8645968	19030	2466.153564453125
1574440045.86501	19037	2528.692138671875
1574440045.8657784	19050	2619.427734375
1574440070.8938732	20003	2319.58740234375
1574440070.893926	20006	2292.6044921875
1574440070.8940353	20008	1917.64013671875
1574440070.8943179	20012	2487.9384765625
1574440070.8945594	20016	2132.876953125
1574440070.89468	20018	2172.397216796875
1574440070.8949914	20023	2149.196044921875
1574440070.8950515	20024	2331.21630859375
1574440070.8956099	20033	2529.29248046875
1574440070.8959737	20039	2868.51708984375
1574440070.8963299	20043	2073.977294921875
1574440070.8963902	20044	2761.287109375
1574440095.1699653	21001	2268.025390625
1574440095.1700513	21006	2232.8349609375
1574440095.1712155	21020	2315.853515625
1574440095.1727219	21043	2430.424072265625
1574440095.173039	21047	2108.72900390625
1574440095.1731303	21048	2005.9033203125
1574440095.1731997	21049	2192.0400390625
1574440119.2576318	22014	1934.5704345703125
1574440119.2583618	22026	2191.11962890625
1574440119.2584224	22027	2240.35595703125
1574440119.2587962	22033	2277.203369140625
1574440119.2593052	22040	2790.5166015625
1574440143.7630103	23013	2772.501220703125
1574440143.7631302	23015	3100.064453125
1574440143.7637486	23025	2344.366455078125
1574440143.764404	23036	2492.18603515625
1574440143.7645829	23039	2112.374267578125
1574440143.7647605	23042	2349.029052734375
1574440168.9054558	24009	2182.066650390625
1574440168.9059892	24015	2315.06689453125
1574440168.906529	24022	2550.614013671875
1574440168.907025	24028	2001.8592529296875
1574440168.9077086	24038	1941.3155517578125
1574440168.9080958	24044	2207.04736328125
1574440168.908288	24047	2404.177001953125
1574440194.225607	25005	2307.833984375
1574440194.2257385	25008	2267.788330078125
1574440194.22596	25011	2300.98583984375
1574440194.2260227	25012	2240.758544921875
1574440194.227112	25030	2515.32177734375
1574440219.047984	26007	2224.87841796875
1574440219.0485358	26010	1889.339599609375
1574440219.0487366	26013	1998.972412109375
1574440219.0488026	26014	2545.998779296875
1574440219.050281	26036	2102.482177734375
1574440219.051103	26048	2187.580322265625
1574440219.0512404	26050	1791.33056640625
1574440243.9059937	27001	2144.8408203125
1574440243.906078	27005	1960.517333984375
1574440243.9065301	27009	2358.83251953125
1574440243.9081542	27034	2057.83203125
1574440243.908218	27035	2213.42578125
1574440243.9089065	27046	1844.5732421875
1574440268.3960369	28001	2371.4208984375
1574440268.3961058	28005	2512.5986328125
1574440268.3961399	28007	2177.30126953125
1574440268.3970187	28017	2231.707275390625
1574440268.397433	28024	2107.548828125
1574440268.3983142	28039	2045.054931640625
1574440268.3985484	28043	2038.4417724609375
1574440293.4654872	29014	2236.17041015625
1574440293.465548	29015	1854.709716796875
1574440293.4665024	29031	2402.289794921875
1574440293.466561	29032	2167.19775390625
1574440293.467152	29041	2117.341552734375
1574440293.4675272	29047	2249.94140625
1574440293.4677968	29051	2211.646728515625
1574440318.8647966	30007	2361.8046875
1574440318.8653128	30014	2261.3154296875
1574440318.8653738	30015	2566.9892578125
1574440318.8661532	30028	2266.620849609375
1574440318.8667438	30037	2098.71923828125
1574440318.8670397	30042	2134.667724609375
1574440318.8673325	30047	1959.7274169921875
1574440318.8675084	30050	2430.592041015625
1574440343.3974526	31002	2110.43310546875
1574440343.397505	31005	2296.70703125
1574440343.3979623	31009	1798.85498046875
1574440343.39858	31017	2032.064208984375
1574440343.3991864	31025	2404.399658203125
1574440343.399731	31032	2248.4833984375
1574440343.400261	31039	1956.05615234375
1574440343.4009426	31048	2001.31298828125
1574440343.401252	31052	1510.613525390625
1574440368.191052	32000	1984.3251953125
1574440368.1910708	32001	1911.900390625
1574440368.1911063	32003	2157.223388671875
1574440368.1911578	32006	2083.159912109375
1574440368.1918435	32013	2083.869140625
1574440368.1923876	32022	2170.14794921875
1574440368.192993	32032	1890.373291015625
1574440368.193234	32036	1940.8759765625
1574440368.1933546	32038	1695.8729248046875
1574440368.1935356	32041	1990.087158203125
1574440368.1938372	32046	1670.116943359375
1574440368.194018	32049	1561.45947265625
1574440368.1940784	32050	2041.743896484375
1574440368.1941388	32051	1834.073486328125
1574440392.4874928	33017	1892.6280517578125
1574440392.4881032	33026	1935.7054443359375
1574440392.4884927	33032	1824.1689453125
1574440392.4889452	33039	1954.928466796875
1574440392.4890099	33040	2232.3720703125
1574440392.4895937	33049	1747.0244140625
1574440417.3330874	34003	1971.0714111328125
1574440417.3339686	34015	2079.416259765625
1574440417.3345196	34024	1912.001220703125
1574440417.3347576	34028	1947.4947509765625
1574440417.3353524	34038	2013.06103515625
1574440417.335605	34042	1892.033447265625
1574440417.335907	34047	2315.21240234375
1574440417.3361497	34051	2179.6865234375
1574440442.247957	35011	1809.244140625
1574440442.2482421	35014	1933.82470703125
1574440442.2487736	35020	1606.38232421875
1574440442.248864	35021	1615.54150390625
1574440442.2489533	35022	1740.9658203125
1574440466.619414	36003	1825.2178955078125
1574440466.6198997	36009	1980.0970458984375
1574440466.6209376	36026	2310.850341796875
1574440466.6210575	36028	1956.1715087890625
1574440466.621176	36030	1958.3125
1574440466.6215348	36036	2360.9814453125
1574440466.6217148	36039	1568.46142578125
1574440466.6218352	36041	1987.53466796875
1574440466.6220143	36044	2378.4384765625
1574440491.1998658	37006	1911.59912109375
1574440491.2008538	37020	2275.602783203125
1574440491.2010229	37022	1762.666259765625
1574440491.202137	37040	2017.9376220703125
1574440491.2023807	37044	1904.9879150390625
1574440491.2028685	37052	1218.2548828125
1574440515.5629485	38003	1628.06689453125
1574440515.563552	38013	2127.400634765625
1574440515.5637612	38016	1761.89599609375
1574440515.5639415	38019	2022.6715087890625
1574440515.5641208	38022	2094.195556640625
1574440515.5655472	38046	1912.9239501953125
1574440540.3453388	39005	1974.6988525390625
1574440540.345356	39006	1743.751708984375
1574440540.3456674	39009	1762.6092529296875
1574440540.3457334	39010	1954.325927734375
1574440540.3458612	39012	1655.1517333984375
1574440540.345985	39014	1686.0235595703125
1574440540.3462298	39018	1813.006591796875
1574440540.3464806	39022	1811.7078857421875
1574440540.3467834	39027	2038.298583984375
1574440540.346905	39029	2289.63623046875
1574440540.3478355	39044	1715.60205078125
1574440564.958818	40021	1884.6500244140625
1574440564.959032	40024	2072.892822265625
1574440564.959095	40025	1799.658203125
1574440564.9593372	40029	2026.3927001953125
1574440564.9594567	40031	2230.69189453125
1574440564.9597654	40036	1906.572021484375
1574440564.9603019	40045	1748.177001953125
1574440589.4998808	41000	1717.038818359375
1574440589.4999523	41004	1983.57666015625
1574440589.5006325	41014	1850.2059326171875
1574440589.5007606	41016	1725.3062744140625
1574440589.5008852	41018	1789.0238037109375
1574440589.5009472	41019	1807.8140869140625
1574440589.501192	41023	1844.310546875
1574440589.501375	41026	2448.96044921875
1574440589.5018604	41034	2245.72119140625
1574440589.5021007	41038	1748.0294189453125
1574440589.5029438	41052	1110.599609375
1574440614.487492	42005	1762.761962890625
1574440614.4880128	42010	1854.10400390625
1574440614.4880772	42011	1811.3756103515625
1574440614.4882016	42013	1449.82373046875
1574440614.4883828	42016	1927.489990234375
1574440614.4885046	42018	1819.181640625
1574440614.4886246	42020	2073.212158203125
1574440614.4886847	42021	1863.9495849609375
1574440614.4891117	42028	1827.866455078125
1574440614.4892964	42031	1992.3387451171875
1574440614.4896636	42036	2028.10107421875
1574440639.2551641	43002	1734.414794921875
1574440639.2558622	43012	1686.239990234375
1574440639.2562194	43018	1781.2689208984375
1574440639.2565722	43024	1869.157470703125
1574440639.2568061	43028	2151.703369140625
1574440639.256865	43029	1810.451904296875
1574440639.2575073	43040	1928.6961669921875
1574440639.2575662	43041	1761.2681884765625
1574440664.2731643	44003	1255.655029296875
1574440664.273773	44013	1601.5419921875
1574440664.274311	44022	1262.814208984375
1574440664.275314	44039	1218.5443115234375
1574440689.2957728	45004	1484.669677734375
1574440689.2957897	45005	1052.29638671875
1574440689.2958243	45007	1109.831787109375
1574440689.2966237	45017	992.37158203125
1574440689.2969193	45021	1051.341552734375
1574440689.2976615	45031	1344.1458740234375
1574440689.2982574	45039	1049.04833984375
1574440689.2983317	45040	984.934326171875
1574440689.2991426	45051	1077.704345703125
1574440713.628217	46006	1022.5681762695312
1574440713.6288497	46012	1041.8787841796875
1574440713.628913	46013	1032.71435546875
1574440713.6290398	46015	1283.466796875
1574440713.6291647	46017	1081.2481689453125
1574440713.629514	46022	1140.81982421875
1574440713.6310647	46047	1082.94775390625
1574440713.631126	46048	1292.36328125
1574440738.1266248	47005	1018.76123046875
1574440738.1266704	47007	924.2603759765625
1574440738.1275818	47012	1085.73095703125
1574440738.1287017	47026	968.070068359375
1574440738.12912	47032	894.0598754882812
1574440738.1294687	47037	1105.4342041015625
1574440738.129608	47039	1197.097412109375
1574440738.1297476	47041	1097.9189453125
1574440738.1298873	47043	1210.0230712890625
1574440762.9770052	48003	1160.0924072265625
1574440762.9770734	48007	1062.8192138671875
1574440762.977373	48009	1018.9747924804688
1574440762.9776073	48012	1062.631103515625
1574440762.978364	48022	1080.928955078125
1574440762.9791183	48032	864.7495727539062
1574440762.9792683	48034	1127.2261962890625
1574440762.9801912	48046	1412.7657470703125
1574440762.9802666	48047	991.8677978515625
1574440762.9803417	48048	1149.402099609375
1574440787.0325232	49003	1113.965087890625
1574440787.0329819	49009	1133.905517578125
1574440787.0340204	49026	1104.633544921875
1574440787.0343685	49032	1058.8592529296875
1574440787.034427	49033	1019.8863525390625
1574440787.034899	49041	1412.71630859375
1574440787.0352528	49047	1195.98974609375
1574440811.1891506	50000	873.5308227539062
1574440811.1892385	50005	823.084716796875
1574440811.1905937	50028	1104.6431884765625
1574440811.190713	50030	852.5530395507812
1574440811.1910112	50035	1036.759765625
1574440811.1913095	50040	1216.040771484375
1574440836.0397482	51000	1287.5611572265625
1574440836.0398743	51007	1091.408935546875
1574440836.041298	51022	1034.95556640625
1574440836.0422149	51034	920.4295654296875
1574440836.0424433	51037	1081.0404052734375
1574440836.0429037	51043	1056.03369140625
1574440836.0435152	51051	988.6256713867188
1574440836.0436163	51052	855.8497924804688
1574440860.5230637	52001	964.2090454101562
1574440860.5236514	52010	913.9352416992188
1574440860.5250497	52033	1046.7447509765625
1574440860.5251093	52034	1033.453857421875
1574440860.5251687	52035	1336.141845703125
1574440860.5255911	52042	1138.9268798828125
1574440884.8673222	53000	989.49267578125
1574440884.8673606	53002	946.4222412109375
1574440884.8681443	53014	947.62939453125
1574440884.8682063	53015	1282.497314453125
1574440884.868392	53018	972.9403686523438
1574440884.8685155	53020	905.2091064453125
1574440884.8685775	53021	1100.6063232421875
1574440884.870372	53050	1001.1558837890625
1574440909.2199957	54009	1057.7095947265625
1574440909.2200634	54010	1089.2666015625
1574440909.2206297	54019	818.1849975585938
1574440909.22101	54025	1438.32763671875
1574440909.2211945	54028	986.61376953125
1574440909.221566	54034	1031.078125
1574440909.2218125	54038	1048.5538330078125
1574440933.9333768	55002	1070.3231201171875
1574440933.9334133	55004	1056.2442626953125
1574440933.9334314	55005	1216.4075927734375
1574440933.9334493	55006	1087.156982421875
1574440933.9341602	55017	1531.12060546875
1574440933.9355645	55035	932.781494140625
1574440933.9366934	55052	767.2730712890625
1574440958.8434682	56006	906.321044921875
1574440958.8434854	56007	892.974609375
1574440958.8438542	56010	1036.420166015625
1574440958.8448105	56026	1122.7313232421875
1574440958.8450468	56030	955.7900390625
1574440958.8454447	56035	1058.7393798828125
1574440958.845617	56037	872.8516845703125
1574440958.845792	56039	931.9847412109375
1574440958.8459597	56041	1175.750732421875
1574440958.8461251	56043	985.7265625
1574440958.84646	56047	1098.387939453125
1574440958.8465483	56048	967.060546875
1574440983.252105	57006	1013.620849609375
1574440983.2525163	57009	788.7198486328125
1574440983.253011	57017	691.5927124023438
1574440983.2531912	57020	938.8803100585938
1574440983.2537324	57029	1119.002197265625
1574440983.2546344	57044	1049.6773681640625
1574440983.2548728	57048	1004.192138671875
1574440983.2549927	57050	941.9698486328125
1574441008.0054576	58012	849.7020874023438
1574441008.0064754	58025	1279.9901123046875
1574441008.0082967	58048	902.7683715820312
1574441032.5579188	59010	1053.77734375
1574441032.557983	59011	1023.219482421875
1574441032.5584118	59018	899.7789306640625
1574441032.5587156	59023	1052.6158447265625
1574441032.5590243	59028	1079.526123046875
1574441032.5593247	59032	1050.477294921875
1574441032.5594501	59034	881.8229370117188
1574441032.56047	59050	947.8748168945312
1574441058.2166686	60008	983.9061279296875
1574441058.2171211	60015	1130.206787109375
1574441058.2171829	60016	1023.50439453125
1574441058.2175934	60023	984.15869140625
1574441058.2178502	60026	1007.4137573242188
1574441058.2192986	60050	930.8214721679688
1574441082.821469	61000	1227.6793212890625
1574441082.8215957	61007	1242.5048828125
1574441082.822051	61010	1137.4925537109375
1574441082.8221145	61011	1141.8858642578125
1574441082.8222368	61013	891.8740844726562
1574441082.8222976	61014	1142.219970703125
1574441082.8234973	61034	1181.098388671875
1574441082.823815	61039	937.4703369140625
1574441082.8243532	61048	979.1140747070312
1574441082.8244727	61050	983.7885131835938
1574441082.8245914	61052	599.7003173828125
1574441107.3071327	62019	1056.9287109375
1574441107.3076444	62027	658.495849609375
1574441107.3084984	62041	1195.7918701171875
1574441107.308559	62042	1221.2391357421875
1574441107.308862	62047	882.9110717773438
1574441107.3091655	62052	664.8471069335938
1574441131.7351677	63006	903.2672119140625
1574441131.7361698	63018	867.0023803710938
1574441131.737189	63035	1038.0751953125
1574441131.7373087	63037	1111.3863525390625
1574441131.7374287	63039	954.587646484375
1574441131.7376096	63042	1157.63134765625
1574441131.7379107	63047	804.6184692382812
1574441155.8907616	64011	892.2089233398438
1574441155.8910656	64016	881.269287109375
1574441155.892465	64038	1102.13232421875
1574441155.8926451	64041	1378.956787109375
1574441155.8929443	64046	1361.34619140625
1574441180.649951	65000	1077.0877685546875
1574441180.650024	65004	1095.03662109375
1574441180.650059	65006	875.9127807617188
1574441180.650448	65012	882.7030639648438
1574441180.6505096	65013	806.8985595703125
1574441180.6510074	65019	991.17041015625
1574441180.6514635	65026	1143.1287841796875
1574441180.6518776	65032	989.2008666992188
1574441180.6520646	65035	1129.7913818359375
1574441180.653126	65052	581.0013427734375
1574441205.7036703	66001	1071.6710205078125
1574441205.7047672	66011	862.3200073242188
1574441205.7049565	66014	1235.683837890625
1574441205.7050788	66016	863.3455200195312
1574441205.7054172	66021	857.30517578125
1574441205.7064612	66037	984.3007202148438
1574441205.7065916	66039	901.876708984375
1574441205.7069795	66045	924.5720825195312
1574441205.707237	66049	1128.8427734375
1574441205.7073665	66051	777.0354614257812
1574441230.7114143	67012	967.7611694335938
1574441230.712523	67029	1030.212646484375
1574441230.7132885	67041	933.2807006835938
1574441230.7137923	67048	1180.656005859375
1574441230.7138565	67049	882.0819091796875
1574441255.1826923	68014	1047.6201171875
1574441255.182812	68016	968.6876220703125
1574441255.1829312	68018	855.1851196289062
1574441255.183108	68021	1117.69189453125
1574441255.183284	68024	1070.48388671875
1574441255.1843474	68041	955.19921875
1574441255.1850028	68052	615.9595947265625
1574441280.4488106	69000	874.0632934570312
1574441280.448918	69006	861.8043823242188
1574441280.4496055	69013	1097.4510498046875
1574441280.4510932	69037	953.2037963867188
1574441280.4514582	69043	1151.3505859375
1574441280.4516199	69045	849.20068359375
1574441305.7144446	70013	973.34375
1574441305.7146263	70016	1138.92431640625
1574441305.7148669	70020	916.134765625
1574441305.7149277	70021	841.6907348632812
1574441305.714987	70022	1041.3260498046875
1574441305.7153442	70028	1175.8758544921875
1574441305.7155223	70031	1099.281494140625
1574441305.7157247	70033	968.5905151367188
1574441305.7162673	70042	942.2207641601562
1574441305.7167141	70049	1319.5191650390625
1574441330.9226	71009	1120.12158203125
1574441330.9228497	71013	909.3567504882812
1574441330.9230886	71017	1243.4237060546875
1574441330.9238746	71030	797.51904296875
1574441330.923992	71032	1022.9697875976562
1574441330.9241683	71035	1151.622802734375
1574441330.9248738	71047	1142.576904296875
1574441330.925109	71051	961.2113037109375
1574441355.7995071	72003	1028.0616455078125
1574441355.799542	72005	1021.419189453125
1574441355.8003612	72015	920.9736328125
1574441355.800482	72017	1160.936279296875
1574441355.8006024	72019	954.2153930664062
1574441355.8014948	72032	985.3666381835938
1574441355.8024652	72048	872.089111328125
1574441380.2708578	73000	971.5855712890625
1574441380.2709801	73007	986.9895629882812
1574441380.2727153	73032	847.462890625
1574441380.2727752	73033	809.6700439453125
1574441380.272835	73034	1079.698974609375
1574441380.2732553	73041	1191.27734375
1574441380.2738543	73051	1132.7484130859375
1574441405.7505143	74006	1013.5858154296875
1574441405.7511742	74013	1161.7615966796875
1574441405.7515106	74017	989.988037109375
1574441405.752209	74028	952.2227172851562
1574441405.752589	74034	1227.4036865234375
1574441405.7529445	74040	945.7930908203125
1574441430.4764392	75005	720.1175537109375
1574441430.4766574	75009	1034.1708984375
1574441430.4773345	75020	827.4981689453125
1574441430.4776301	75025	1104.1646728515625
1574441430.4779391	75030	1193.17138671875
1574441430.478178	75034	969.4357299804688
1574441430.4782376	75035	1034.456787109375
1574441430.4789264	75046	954.5091552734375
1574441430.4789865	75047	1285.2259521484375
1574441455.118396	76005	1155.7275390625
1574441455.1184304	76007	1229.549560546875
1574441455.1187313	76008	1016.9722290039062
1574441455.1193075	76015	920.1475219726562
1574441455.1195376	76018	739.4257202148438
1574441455.1196332	76019	883.1529541015625
1574441455.1197114	76020	834.9032592773438
1574441455.1218452	76048	768.4428100585938
1574441479.7613087	77012	1190.83056640625
1574441479.7617521	77017	1160.3763427734375
1574441479.7618396	77018	624.6289672851562
1574441479.7620366	77020	863.026611328125
1574441479.762833	77028	895.4505004882812
1574441504.4894674	78033	937.8074951171875
1574441504.4903696	78048	975.098876953125
1574441528.8493319	79006	1143.519775390625
1574441528.8493497	79007	934.2437133789062
1574441528.8497949	79009	810.663818359375
1574441528.8499305	79011	989.9361572265625
1574441528.8501213	79014	799.8814086914062
1574441528.850184	79015	916.427001953125
1574441528.850314	79017	860.6375732421875
1574441528.8517928	79040	806.0354614257812
1574441528.8520951	79045	975.7650146484375
1574441528.8522766	79048	998.4993896484375
1574441553.940387	80003	888.25927734375
1574441553.9409554	80014	1076.6673583984375
1574441553.9415088	80023	941.0494384765625
1574441553.9417508	80026	839.5936279296875
1574441553.9418178	80027	788.8640747070312
1574441553.9424176	80036	863.6053466796875
1574441553.9428058	80042	1062.09619140625
1574441578.9153974	81005	1063.296142578125
1574441578.9160836	81011	953.744873046875
1574441578.9163296	81015	956.984375
1574441578.916883	81024	1085.8826904296875
1574441578.9170027	81026	894.4254150390625
1574441578.91754	81035	1070.532958984375
1574441578.9178042	81039	967.2224731445312
1574441578.9181767	81045	891.7213134765625
1574441578.9184794	81050	1042.1593017578125
1574441604.201536	82003	1125.1207275390625
1574441604.2022476	82012	761.1902465820312
1574441604.2027993	82019	1087.9283447265625
1574441604.2030523	82023	781.8071899414062
1574441604.2036145	82032	1027.186279296875
1574441604.2045648	82047	878.1990966796875
1574441628.8110003	83001	950.3701171875
1574441628.811105	83007	1049.3046875
1574441628.8116395	83011	1001.254638671875
1574441628.8117032	83012	816.8805541992188
1574441628.8128655	83031	1073.830810546875
1574441628.8129263	83032	893.9893798828125
1574441628.813046	83034	1073.521728515625
1574441628.8134062	83040	1160.52734375
1574441628.8135848	83043	1254.6383056640625
1574441653.7640855	84017	955.0830078125
1574441653.7645345	84023	955.0933837890625
1574441653.7648358	84027	1006.7742309570312
1574441653.7650623	84030	903.4868774414062
1574441653.7656703	84038	848.4841918945312
1574441653.7658207	84040	952.8455200195312
1574441678.661354	85004	1111.1807861328125
1574441678.6613715	85005	1038.027099609375
1574441678.6625054	85024	969.3621826171875
1574441678.6625664	85025	965.3814086914062
1574441678.6627471	85028	968.6451416015625
1574441678.6631675	85035	1285.6505126953125
1574441678.663287	85037	1005.6109619140625
1574441678.6637843	85045	929.7357788085938
1574441678.6639018	85047	942.544189453125
1574441678.6639667	85048	985.4267578125
1574441703.5918484	86008	1134.4139404296875
1574441703.5920174	86010	931.8921508789062
1574441703.5926783	86020	959.4051513671875
1574441703.5928736	86023	789.320068359375
1574441703.5935888	86034	860.2039184570312
1574441703.5937834	86037	818.6845703125
1574441703.5939128	86039	940.736083984375
1574441703.5940425	86041	963.5917358398438
1574441728.5754347	87000	984.3703002929688
1574441728.5765214	87017	948.0226440429688
1574441728.577498	87032	912.1383666992188
1574441728.5778866	87038	876.6547241210938
1574441728.578338	87045	910.4105834960938
1574441753.1201832	88000	1076.8521728515625
1574441753.1202574	88004	929.63427734375
1574441753.1207364	88011	910.7230224609375
1574441753.1207993	88012	976.2457275390625
1574441753.1208613	88013	929.6475219726562
1574441753.1215112	88023	954.861572265625
1574441753.122772	88044	1044.52783203125
1574441753.1230726	88049	783.5848388671875
1574441777.55625	89001	1045.001953125
1574441777.5563555	89007	1072.7369384765625
1574441777.5571766	89017	829.0731201171875
1574441777.5574787	89022	852.1506958007812
1574441777.557841	89028	1205.222412109375
1574441777.5580814	89032	820.830078125
1574441777.5581417	89033	885.1953735351562
1574441777.5586257	89041	956.5487060546875
1574441777.558822	89044	910.7717895507812
1574441777.5588827	89045	1000.4884643554688
1574441777.5590026	89047	837.86865234375
1574441777.559182	89050	1219.9970703125
1574441802.115359	90006	700.654541015625
1574441802.1155593	90009	833.2135009765625
1574441802.1156468	90010	903.495849609375
1574441802.1157722	90012	812.8857421875
1574441802.1158938	90014	906.6690673828125
1574441802.1160753	90017	968.8773193359375
1574441802.1161356	90018	900.2910766601562
1574441802.1164966	90024	872.4624633789062
1574441802.116857	90030	934.9517822265625
1574441802.116977	90032	825.2883911132812
1574441802.1171749	90035	728.430908203125
1574441827.800429	91002	1103.552978515625
1574441827.800465	91004	1098.532470703125
1574441827.8014379	91017	981.167236328125
1574441827.8021724	91029	925.7169189453125
1574441827.8033464	91048	972.684814453125
1574441827.8034704	91050	895.3570556640625
1574441852.7133622	92013	996.6104125976562
1574441852.713541	92016	871.3926391601562
1574441852.7136602	92018	1081.228515625
1574441852.7137196	92019	839.4164428710938
1574441852.7149103	92038	929.2446899414062
1574441877.0616283	93009	993.297119140625
1574441877.0618272	93012	946.0482788085938
1574441877.0629828	93025	867.8750610351562
1574441877.0636692	93033	767.5037841796875
1574441877.064412	93041	1052.0784912109375
1574441877.06449	93042	1055.0887451171875
1574441877.0647426	93045	831.4429931640625
1574441877.0648706	93047	1019.1398315429688
1574441877.0649343	93048	1055.614501953125
1574441902.406968	94009	856.8214721679688
1574441902.4075105	94017	975.7890625
1574441902.4091408	94039	910.9910888671875
1574441902.4095297	94045	927.1961669921875
1574441902.4097247	94048	935.802490234375
1574441927.1525567	95002	879.6465454101562
1574441927.1532168	95015	965.976318359375
1574441927.153338	95017	941.5714721679688
1574441927.1533983	95018	874.8416137695312
1574441927.1538265	95025	848.7395629882812
1574441927.1550236	95043	821.164794921875
1574441951.6394088	96006	955.0381469726562
1574441951.6400905	96013	848.474853515625
1574441951.6403906	96018	757.6953735351562
1574441951.6404505	96019	960.0150146484375
1574441951.640803	96025	834.3070068359375
1574441951.641573	96038	1280.8306884765625
1574441951.6416907	96040	991.70361328125
1574441951.6420474	96046	993.6051635742188
1574441975.7760983	97019	872.4202270507812
1574441975.7764041	97024	1105.8961181640625
1574441975.7771864	97037	877.5343627929688
1574441975.7774267	97041	707.6083374023438
1574442000.9800525	98006	935.891845703125
1574442000.9807777	98014	898.022216796875
1574442000.9821496	98037	1080.7198486328125
1574442000.982326	98040	1033.1724853515625
1574442000.9823847	98041	951.962646484375
1574442000.9825025	98043	869.2216796875
1574442000.9826198	98045	1091.8057861328125
1574442000.9826784	98046	1049.114013671875
1574442000.982914	98050	968.190185546875
1574442025.8672433	99015	852.60009765625
1574442025.8674843	99019	1008.501708984375
1574442025.8688889	99042	803.3843383789062
1574442050.9730444	100002	1119.2120361328125
1574442050.9738674	100018	956.7264404296875
1574442050.9745243	100029	906.252685546875
1574442050.9745839	100030	955.9154663085938
1574442050.975534	100045	876.5217895507812
1574442050.9757426	100048	1259.874267578125
1574442075.7116237	101006	1173.0552978515625
1574442075.7116408	101007	888.02197265625
1574442075.7121017	101010	950.1791381835938
1574442075.713135	101027	865.421630859375
1574442075.7133768	101031	828.3021240234375
1574442075.714582	101051	953.300048828125
1574442100.2693365	102000	798.7437744140625
1574442100.2700698	102014	792.8391723632812
1574442100.2703714	102019	1107.6363525390625
1574442100.271222	102033	929.5787353515625
1574442100.271283	102034	873.27099609375
1574442100.2714043	102036	981.0659790039062
1574442100.2717292	102041	839.1754150390625
1574442124.8519528	103016	902.7494506835938
1574442124.8526585	103025	902.42431640625
1574442124.8531961	103032	768.7605590820312
1574442124.8534994	103036	757.3934936523438
1574442124.8539536	103042	1125.7952880859375
1574442124.8544064	103048	1008.7659912109375
1574442149.4921205	104000	782.289306640625
1574442149.4921756	104003	745.0552368164062
1574442149.4922109	104005	924.5552368164062
1574442149.4932814	104020	1023.7687377929688
1574442149.49388	104029	837.3050537109375
1574442149.4944668	104037	846.02294921875
1574442149.4951608	104047	983.916015625
1574442174.0724356	105001	882.53271484375
1574442174.0725255	105006	870.36962890625
1574442174.0726357	105008	942.4030151367188
1574442174.0728638	105011	789.4100341796875
1574442174.0735097	105020	860.3577270507812
1574442174.073633	105022	955.9375610351562
1574442174.0740075	105028	897.0321044921875
1574442174.0747404	105040	1251.029541015625
1574442174.075047	105045	868.7319946289062
1574442198.9679654	106002	676.5046997070312
1574442198.9686472	106012	775.07568359375
1574442198.968769	106014	860.306640625
1574442198.9696653	106029	1026.5635986328125
1574442198.9703257	106040	760.5369262695312
1574442198.9704454	106042	990.2635498046875
1574442198.9706829	106046	812.3584594726562
1574442223.7962706	107005	842.141357421875
1574442223.7966027	107008	917.1891479492188
1574442223.7987947	107042	789.6275634765625
1574442223.7992144	107049	866.5074462890625
1574442223.7993941	107052	883.322998046875
1574442248.2898262	108003	918.4830322265625
1574442248.2907078	108017	900.895751953125
1574442248.2913952	108028	893.7382202148438
1574442248.2918892	108035	1037.8514404296875
1574442248.292313	108042	823.3646850585938
1574442248.292954	108052	636.8693237304688
1574442273.3213358	109002	935.072509765625
1574442273.3214245	109007	850.7481079101562
1574442273.3220794	109012	866.3797607421875
1574442273.3225532	109018	881.0656127929688
1574442273.323494	109030	962.0103759765625
1574442273.323572	109031	965.0020141601562
1574442273.3249316	109048	811.35107421875
1574442273.3251638	109051	846.3216552734375
1574442298.6427376	110005	790.4173583984375
1574442298.6434562	110017	889.750244140625
1574442298.6444068	110032	906.9718017578125
1574442298.6445289	110034	816.2066040039062
1574442298.6449568	110041	1330.3692626953125
1574442298.6455672	110051	1074.8431396484375
1574442323.364106	111006	759.1414794921875
1574442323.36442	111008	923.98876953125
1574442323.364581	111010	813.4950561523438
1574442323.364768	111013	790.971435546875
1574442323.36489	111015	655.8169555664062
1574442323.3654366	111024	845.5878295898438
1574442323.3660376	111034	783.31884765625
1574442323.3660972	111035	836.95947265625
1574442323.366698	111045	1026.7503662109375
1574442323.366939	111049	1169.9625244140625
1574442323.3669991	111050	836.3167114257812
1574442348.5377996	112016	985.6852416992188
1574442348.538105	112021	989.1126098632812
1574442348.5382264	112023	676.04150390625
1574442348.538287	112024	933.858154296875
1574442348.5384681	112027	1108.5413818359375
1574442348.53901	112036	914.5012817382812
1574442374.5470412	113001	1086.3582763671875
1574442374.5482311	113021	1171.03369140625
1574442374.5485594	113026	882.427734375
1574442374.5488775	113030	871.5261840820312
1574442374.5491908	113035	759.60693359375
1574442374.5495484	113041	905.33544921875
1574442374.549608	113042	1004.9066772460938
1574442374.5496676	113043	1222.0758056640625
1574442374.5498455	113046	924.98193359375
1574442374.5500243	113049	690.5279541015625
1574442399.2292078	114010	942.1240844726562
1574442399.2296023	114015	854.9971313476562
1574442399.2298365	114018	807.7547607421875
1574442399.2311513	114035	793.6121826171875
1574442399.231228	114036	812.8546142578125
1574442399.231549	114040	778.0433349609375
1574442399.231954	114045	747.9291381835938
1574442399.2324946	114052	452.3070983886719
1574442424.1352658	115008	1018.92138671875
1574442424.135433	115010	829.620361328125
1574442424.1361146	115020	920.644775390625
1574442424.1365051	115026	968.4903564453125
1574442424.1366334	115028	1037.8636474609375
1574442424.137019	115034	766.3496704101562
1574442424.1371477	115036	678.6915283203125
1574442424.1372766	115038	954.1284790039062
1574442424.1380436	115050	811.9357299804688
1574442424.138172	115052	763.6029052734375
1574442448.7168353	116001	875.7001953125
1574442448.7173305	116009	1016.8972778320312
1574442448.7182448	116024	794.4080810546875
1574442448.7184827	116028	671.3085327148438
1574442448.7187808	116033	1502.0947265625
1574442448.7189593	116036	851.3904418945312
1574442448.719927	116052	597.87109375
1574442473.5883267	117009	919.2885131835938
1574442473.5883994	117010	885.6480712890625
1574442473.5885262	117012	768.4619750976562
1574442473.5889118	117018	877.3173217773438
1574442473.5889723	117019	856.5767211914062
1574442473.5892751	117024	1026.3240966796875
1574442473.589698	117031	797.13671875
1574442473.5900004	117036	1346.576171875
1574442473.5904222	117043	932.0841064453125
1574442473.590784	117049	902.872314453125
1574442498.46864	118009	896.9951171875
1574442498.4690762	118016	892.8187866210938
1574442498.4702308	118035	784.5947875976562
1574442523.448163	119002	1077.6826171875
1574442523.4482155	119005	1165.70654296875
1574442523.4486613	119009	786.7640380859375
1574442523.4487262	119010	910.7357788085938
1574442523.449152	119017	770.5503540039062
1574442523.4502363	119034	902.109375
1574442523.450913	119045	774.9135131835938
1574442548.5045786	120003	869.5615234375
1574442548.5048993	120010	963.7411499023438
1574442548.5052767	120016	1000.575927734375
1574442548.5067523	120040	783.1481323242188
1574442573.317877	121010	815.7506103515625
1574442573.31858	121019	889.6922607421875
1574442573.3197541	121034	858.6987915039062
1574442573.3198304	121035	974.0809936523438
1574442573.3203666	121042	818.164306640625
1574442573.320673	121046	910.4247436523438
1574442598.6829867	122006	820.19580078125
1574442598.6830044	122007	852.39501953125
1574442598.6839192	122017	949.940673828125
1574442598.6841598	122021	956.3152465820312
1574442598.6848793	122029	801.6957397460938
1574442598.684959	122030	939.3148193359375
1574442598.6852129	122034	990.2281494140625
1574442598.6857536	122043	957.49951171875
1574442598.6858132	122044	985.4429931640625
1574442623.8417687	123001	852.7440185546875
1574442623.8417866	123002	690.8031005859375
1574442623.841804	123003	1109.9736328125
1574442623.8423145	123011	763.58740234375
1574442623.8425615	123015	981.6441650390625
1574442623.8439531	123031	820.4381103515625
1574442623.8445148	123039	881.868408203125
1574442648.5834448	124002	742.2193603515625
1574442648.5835135	124006	977.13623046875
1574442648.5838327	124008	852.5240478515625
1574442648.583971	124009	1082.89404296875
1574442648.5841863	124012	825.0302124023438
1574442648.5847368	124021	1068.1688232421875
1574442648.5848236	124022	940.537841796875
1574442648.5854497	124031	880.6132202148438
1574442648.5856357	124034	1024.2999267578125
1574442648.5862641	124044	942.53662109375
1574442648.5865772	124049	1009.156005859375
1574442673.382413	125024	874.2767944335938
1574442673.382971	125032	932.0093383789062
1574442673.3835487	125041	755.6935424804688
1574442673.3837614	125043	1017.489013671875
1574442673.3842022	125047	835.7255249023438
1574442697.7382042	126000	841.2495727539062
1574442697.7382407	126002	901.45703125
1574442697.7382581	126003	929.9474487304688
1574442697.7389715	126010	1131.202392578125
1574442697.7391849	126013	946.743896484375
1574442697.7395134	126018	1225.3253173828125
1574442697.7397265	126021	992.111328125
1574442697.7398036	126022	1010.3641967773438
1574442697.7402663	126029	906.0216674804688
1574442697.7405224	126033	1044.802734375
1574442697.7407775	126037	824.0493774414062
1574442697.7414112	126047	923.8267211914062
1574442697.7414758	126048	943.2503051757812
1574442722.1720407	127007	932.867919921875
1574442722.1725714	127011	820.1603393554688
1574442722.1730132	127018	1355.9144287109375
1574442722.1732547	127022	691.076416015625
1574442722.174051	127033	877.712646484375
1574442722.1748703	127045	990.5648803710938
1574442746.4126027	128008	771.279052734375
1574442746.4139466	128029	999.0245361328125
1574442746.4141912	128033	1024.744384765625
1574442746.4151068	128048	911.7138061523438
1574442770.5669181	129000	918.107666015625
1574442770.5669723	129003	855.9549560546875
1574442770.5674736	129009	917.1018676757812
1574442770.5677464	129013	848.0641479492188
1574442770.5679839	129017	908.7774047851562
1574442770.568455	129025	808.7772827148438
1574442770.5688064	129031	977.619140625
1574442770.568865	129032	781.2172241210938
1574442770.5689235	129033	1038.2786865234375
1574442770.569905	129049	1038.779052734375
1574442795.123462	130003	1286.595458984375
1574442795.1234968	130005	952.7987060546875
1574442795.123875	130011	883.490478515625
1574442795.1243598	130019	1019.309326171875
1574442795.1245418	130022	884.9043579101562
1574442795.1248531	130026	851.44775390625
1574442795.124982	130028	925.78955078125
1574442795.125488	130036	923.8329467773438
1574442795.1259923	130044	928.6236572265625
1574442795.1261814	130047	919.337890625
1574442820.1633964	131008	936.6638793945312
1574442820.1637034	131012	773.1929321289062
1574442820.1642053	131020	1012.5626831054688
1574442820.1643908	131023	776.159912109375
1574442820.164762	131029	1119.8175048828125
1574442820.165809	131046	1048.4530029296875
1574442820.1658707	131047	795.8326416015625
1574442820.1659937	131049	944.3196411132812
1574442845.4034438	132014	934.7797241210938
1574442845.4037008	132018	1011.2067260742188
1574442845.4038801	132021	1035.2293701171875
1574442845.4047716	132036	842.7056274414062
1574442845.404949	132039	820.66552734375
1574442845.4051847	132043	866.4381713867188
1574442845.4055967	132050	930.8267211914062
1574442845.4057152	132052	973.9759521484375
1574442870.25097	133010	969.0269165039062
1574442870.2513425	133016	882.748046875
1574442870.2522247	133030	854.5347290039062
1574442870.2529342	133042	794.7608642578125
1574442870.2533505	133049	971.655517578125
1574442870.253527	133052	475.75689697265625
