# Supplementary material for: Automatic mapping of multiplexed social receptive fields by deep learning and GPU-accelerated 3D videography
Source: Nat Commun. 2022 Feb 1;13:593. doi: 10.1038/s41467-022-28153-7 (PMC8807631; doi:10.1038/s41467-022-28153-7)
Supplement: Supplementary file 9 — Supplementary Software [file 41467_2022_28153_MOESM9_ESM.zip › ebbesen_froemke_2021_code/analysis/ir_profiling_001_Generate_a_training_set.ipynb]

# %% [code]
import numpy as np
import cv2
import h5py
import matplotlib.pyplot as plt
import sys
import tqdm
import glob
import itertools

from os.path import expanduser
home = expanduser("~")

# %% [markdown]
# Point to the recording folders, load the png files

# %% [code]
# load the geometry
top_folder_0 = '/media/chrelli/Data0/recording_20190905-115115'
top_folder_1 = '/media/chrelli/Data1/recording_20190905-115115'

top_folder_0 = '/media/chrelli/Data0/recording_20200806-171004'
top_folder_1 = '/media/chrelli/Data1/recording_20200806-171004'

# high-res training data 
top_folder_0 = '/media/chrelli/Data0/recording_20200821-123841'
top_folder_1 = '/media/chrelli/Data1/recording_20200821-123841'

# training data with different exposure
top_folder_0 = '/media/chrelli/Data0/recording_20200828-113642/'
top_folder_1 = '/media/chrelli/Data1/recording_20200828-113642/'

# validation dataset with LASER ON 90 fps
top_folder_0 = '/media/chrelli/Data0/recording_20200828-114251/'
top_folder_1 = '/media/chrelli/Data1/recording_20200828-114251/'


scene_folders = [top_folder_0,top_folder_0,top_folder_1,top_folder_1]
import pickle


# geometry = pickle.load( open( scene_folders[0]+'/geometry.pkl', "rb" ) ) 
# timing = pickle.load( open( scene_folders[0]+'/timing.pkl', "rb" ) )
# print(geometry.keys())
# print(timing.keys())


# %% [code]
# use glob to make a list of the png files from all cameras
png_files = [glob.glob(scene_folders[i] + '/npy_raw/dev' +str(i) +'_ir_*.png') for i in range(4)]
png_files = [sorted(f) for f in png_files]


# %% [code]
# Look at an example image
cam = 3
pic = cv2.imread(png_files[cam][230])
plt.imshow(pic[:,:,[2,1,0]])

# %% [code]
pic.shape

# %% [markdown]
# Pick 400 random images

# %% [code]
# make a training stack!
n_train = 125
frame_height,frame_width = 210,320
frame_height,frame_width = pic.shape[0],pic.shape[1]

# n x w x h x cam
sampled_c_frames = np.empty((n_train,frame_height,frame_width,4)).astype('uint8')

for cam in range(4):
    for i,frame in enumerate( np.random.choice(len(png_files[cam]),n_train) ):
        c_image = cv2.imread(png_files[cam][frame])
        sampled_c_frames[i,:,:,cam] = c_image[:,:,0]
        
# and stack the four camera views together, grayscale
sampled_g_frames = np.concatenate( [sampled_c_frames[:,:,:,i] for i in range(4)] ,axis = 0)


# %% [code]
sampled_g_frames.shape

# %% [code]
new_image = sampled_g_frames[400,...][:,:]
plt.imshow(new_image)

# %% [code]
new_image.dtype
print(top_folder_0)

# %% [code]
# JUST save these 500 images for testing/training later

#save the training data!
# save these random frames and cluster identity as a dataset
with h5py.File(top_folder_0 + '/mouse_training_set.h5', mode='w') as h5file:
    h5file.create_dataset('c_images', shape=sampled_g_frames.shape, dtype=np.uint8, data=sampled_g_frames)


# %% [code]
# Make sure the images are in the file
for _ in range(6):
    with h5py.File(top_folder_0 + '/mouse_training_set.h5', mode='r') as h5file:
        ji = np.random.choice(np.arange(n_train))
        h5_c_image = h5file['c_images'][ji]

    plt.figure(figsize=(15,15))
    plt.imshow(h5_c_image)
    plt.show()

    h5file.close()
