# Supplementary material for: Automatic mapping of multiplexed social receptive fields by deep learning and GPU-accelerated 3D videography
Source: Nat Commun. 2022 Feb 1;13:593. doi: 10.1038/s41467-022-28153-7 (PMC8807631; doi:10.1038/s41467-022-28153-7)
Supplement: Supplementary file 9 — Supplementary Software [file 41467_2022_28153_MOESM9_ESM.zip › ebbesen_froemke_2021_code/analysis/c_utils/plot_loss_learning.ipynb]

# %% [code]
# FROM TIRAMISU
# IDEA: Add neck to the posture map?
%matplotlib inline
%load_ext autoreload
%autoreload 2

import time
from pathlib import Path
import numpy as np
import matplotlib.pyplot as plt

import torch
import torch.nn as nn
import torch.optim as optim
import torchvision
import torchvision.transforms as transforms

import sys, os, pickle
import cv2
from colour import Color
import h5py

import glob


# %% [code]
files = ['/home/chrelli/Downloads/run_Aug01_14-18-35_CE-02-tag-val_loss.csv',
'/home/chrelli/Downloads/run_Aug01_16-18-46_CE-02-tag-val_loss.csv',
'/home/chrelli/Downloads/run_Aug01_14-18-35_CE-02-tag-trn_loss.csv',
'/home/chrelli/Downloads/run_Aug01_16-18-46_CE-02-tag-trn_loss.csv']

# %% [code]
val=np.vstack( [np.genfromtxt(files[i], delimiter=',') for i in [0,1] ] )
trn=np.vstack( [np.genfromtxt(files[i], delimiter=',') for i in [2,3] ] )

# %% [code]
plt.plot(val[:,1],val[:,2],label="test")
plt.plot(trn[:,1],trn[:,2],label="training")
plt.ylim([0,None])
plt.xlabel("Training epoch")
plt.ylabel("Loss")
plt.legend()
plt.savefig('training.png')

# %% [code]
ls

# %% [code]


# %% [code]


# %% [code]
