# Supplementary material for: Automatic mapping of multiplexed social receptive fields by deep learning and GPU-accelerated 3D videography
Source: Nat Commun. 2022 Feb 1;13:593. doi: 10.1038/s41467-022-28153-7 (PMC8807631; doi:10.1038/s41467-022-28153-7)
Supplement: Supplementary file 9 — Supplementary Software [file 41467_2022_28153_MOESM9_ESM.zip › ebbesen_froemke_2021_code/analysis/chrelli_annotator/dpk_annotator/io/video.py]

# -*- coding: utf-8 -*-
"""
Copyright 2018 Jacob M. Graving <jgraving@gmail.com>

Licensed under the Apache License, Version 2.0 (the "License");
you may not use this file except in compliance with the License.
You may obtain a copy of the License at

    http://www.apache.org/licenses/LICENSE-2.0

Unless required by applicable law or agreed to in writing, software
distributed under the License is distributed on an "AS IS" BASIS,
WITHOUT WARRANTIES OR CONDITIONS OF ANY KIND, either express or implied.
See the License for the specific language governing permissions and
limitations under the License.
"""

import cv2
import numpy as np
import os

__all__ = ['VideoReader', 'VideoWriter']


class VideoReader(cv2.VideoCapture):

    '''Read a video in batches.

    Parameters
    ----------
    videopath: str
        Path to the video file.
    batch_size: int, default = 1
        Batch size for reading frames
    gray: bool, default = False
        If gray, return only the middle channel
    '''

    def __init__(self, videopath, batch_size=1, gray=False):

        if isinstance(videopath, str):
            if os.path.exists(videopath):
                super(VideoReader, self).__init__(videopath)
                self.videopath = videopath
            else:
                raise ValueError('file or path does not exist')
        else:
            raise TypeError('videopath must be str')
        self.batch_size = batch_size
        self.n_frames = int(self.get(cv2.CAP_PROP_FRAME_COUNT))
        self.idx = 0
        self.fps = self.get(cv2.CAP_PROP_FPS)
        self.height = self.get(cv2.CAP_PROP_FRAME_HEIGHT)
        self.width = self.get(cv2.CAP_PROP_FRAME_WIDTH)
        self.finished = False
        self.gray = gray
        self._read = super(VideoReader, self).read

    def read(self):
        ''' Read one frame

        Returns
        -------
        frame: array
            Image is returned of the frame if a frame exists.
            Otherwise, return None.

        '''
        ret, frame = self._read()
        if ret:
            self.idx += 1
            if self.gray:
                frame = frame[..., 1][..., None]
            return frame
        else:
            self.finished = True
            return None

    def read_batch(self, batch_size=1, asarray=False):
        ''' Read in a batch of frames.

        Parameters
        ----------
        batch_size: int, default 1
            Number of frames to pull from the video.

        asarray: bool, default False
            If True, stack the frames (in numpy).

        Returns
        -------
        frames: list or array
            A batch of frames from the video.

        '''
        frames = []
        for idx in range(batch_size):
            frame = self.read()
            if not self.finished:
                frames.append(frame)
        empty = len(frames) == 0
        if asarray and not empty:
            frames = np.stack(frames)
        if not empty:
            return frames
        else:
            return

    def close(self):
        ''' Close the VideoReader.

        Returns
        -------
        bool
            Returns True if successfully closed.

        '''
        self.release()
        return not self.isOpened()

    def __len__(self):
        return int(np.ceil(self.n_frames / float(self.batch_size)))

    def __getitem__(self, index):

        if self.finished:
            raise StopIteration
        if isinstance(index, (int, np.integer)):
            idx0 = index * self.batch_size
            if self.idx != idx0:
                self.set(cv2.CAP_PROP_POS_FRAMES, index - 1)
                self.idx = idx0
            return self.read_batch(self.batch_size, True)
        else:
            raise NotImplementedError

    def __next__(self):

        if self.finished:
            raise StopIteration
        else:
            return self.read_batch(self.batch_size, True)

    def __del__(self):
        self.close()

    @property
    def current_frame(self):
        return int(self.get(cv2.CAP_PROP_POS_FRAMES))

    @property
    def current_time(self):
        return self.get(cv2.CAP_PROP_POS_MSEC)

    @property
    def percent_finished(self):
        return self.get(cv2.CAP_PROP_POS_AVI_RATIO) * 100


class VideoWriter:

    def __init__(self, path, codec, fps, frame_size, color=True):
        codec = cv2.VideoWriter_fourcc(*codec)
        self.stream = cv2.VideoWriter(path, codec, fps, frame_size, color)

    def write(self, frame):
        self.stream.write(frame)

    def write_batch(self, batch):
        for frame in batch:
            self.write(frame)

    def close(self):
        self.stream.release()
        return not self.stream.isOpened()
