# Supplementary material for: Automatic mapping of multiplexed social receptive fields by deep learning and GPU-accelerated 3D videography
Source: Nat Commun. 2022 Feb 1;13:593. doi: 10.1038/s41467-022-28153-7 (PMC8807631; doi:10.1038/s41467-022-28153-7)
Supplement: Supplementary file 11 — Source Data File [file 41467_2022_28153_MOESM11_ESM.zip]

Archive with 15 entries (14 files):
- ebbesen_froemke_source/
- ebbesen_froemke_source/README.md
- ebbesen_froemke_source/source_5d.xlsx
- ebbesen_froemke_source/source_5e.xlsx
- ebbesen_froemke_source/source_5f.xlsx
- ebbesen_froemke_source/source_5g.xlsx
- ebbesen_froemke_source/source_5h.xlsx
- ebbesen_froemke_source/source_6b.xlsx
- ebbesen_froemke_source/source_6d.xlsx
- ebbesen_froemke_source/source_6f.xlsx
- ebbesen_froemke_source/source_6g.xlsx
- ebbesen_froemke_source/source_7d.xlsx
- ebbesen_froemke_source/source_7e.xlsx
- ebbesen_froemke_source/source_7f.xlsx
- ebbesen_froemke_source/source_8b.xlsx
