# Supplementary material for: Automatic mapping of multiplexed social receptive fields by deep learning and GPU-accelerated 3D videography
Source: Nat Commun. 2022 Feb 1;13:593. doi: 10.1038/s41467-022-28153-7 (PMC8807631; doi:10.1038/s41467-022-28153-7)
Supplement: Supplementary file 11 — Source Data File [file 41467_2022_28153_MOESM11_ESM.zip › ebbesen_froemke_source/README.md]

Per the journal style, we provide the figure source data here as .xlsx files. The full dataset (including data that does not fit as an xlsx file) is avaiable on Zenodo/Github (see Methods).
