# Supplementary material for: Automatic mapping of multiplexed social receptive fields by deep learning and GPU-accelerated 3D videography
Source: Nat Commun. 2022 Feb 1;13:593. doi: 10.1038/s41467-022-28153-7 (PMC8807631; doi:10.1038/s41467-022-28153-7)
Supplement: Supplementary file 11 — Source Data File [file 41467_2022_28153_MOESM11_ESM.zip › ebbesen_froemke_source/source_5d.xlsx]

## Sheet: Sheet1
	v_left	v_fwd	state
0	0.100014	0.00719324	0
1	0.106644	0.00463713	0
2	0.11187	0.00233357	0
3	0.11578	0.000319097	0
4	0.118551	-0.00140233	0
5	0.12041	-0.00284906	0
6	0.121585	-0.00405056	0
7	0.122278	-0.00503818	0
8	0.122649	-0.00583947	0
9	0.122817	-0.00647625	0
10	0.122862	-0.00696518	0
11	0.122841	-0.00732039	0
12	0.122785	-0.00755336	0
13	0.12271	-0.00767593	0
14	0.122625	-0.00770081	0
15	0.122528	-0.0076414	0
16	0.116696	-0.011611	0
17	0.110621	-0.0152258	0
18	0.104287	-0.0184257	0
19	0.0976754	-0.0211222	0
20	0.0907841	-0.0232011	0
21	0.0836394	-0.0245407	0
22	0.0763077	-0.0250538	0
23	0.0688814	-0.0247287	0
24	0.061447	-0.0236387	0
25	0.0540598	-0.0219111	0
26	0.0467415	-0.0196834	0
27	0.0394902	-0.0170826	0
28	0.0322936	-0.0142102	0
29	0.0251373	-0.0111435	0
30	0.01801	-0.00793835	0
31	0.00991805	0.0124902	0
32	0.010688	0.0128137	0
33	0.011444	0.0131265	0
34	0.0121614	0.0134151	0
35	0.0128198	0.0136624	0
36	0.0134058	0.0138499	0
37	0.0139125	0.0139624	0
38	0.0143396	0.0139909	0
39	0.0146917	0.013936	0
40	0.014977	0.0138084	0
41	0.0152067	0.0136277	0
42	0.0153945	0.0134197	0
43	0.0155557	0.0132128	0
44	0.0157057	0.0130342	0
45	0.0158579	0.0129067	0
46	0.016021	0.0128466	0
47	0.0161972	0.0128631	0
48	0.0163813	0.0129582	0
49	0.0165618	0.0131274	0
50	0.016723	0.0133617	0
51	0.0168488	0.0136488	0
52	0.016925	0.0139765	0
53	0.016941	0.0143346	0
54	0.0168901	0.0147163	0
55	0.0167695	0.0151195	0
56	0.0165792	0.0155464	0
57	0.0163223	0.0160024	0
58	0.016004	0.0164956	0
59	0.0156313	0.0170353	0
60	0.0152119	0.0176328	0
61	0.0147521	0.018302	0
62	0.0142553	0.0190613	0
63	0.0137204	0.0199336	0
64	0.0210793	0.0659233	0
65	0.0219889	0.0651266	0
66	0.0227755	0.064249	0
67	0.0234205	0.063295	0
68	0.023909	0.0622741	0
69	0.024233	0.0611989	0
70	0.0243919	0.0600834	0
71	0.0243928	0.0589399	0
72	0.0242479	0.0577781	0
73	0.0239714	0.0566045	0
74	0.0235776	0.0554234	0
75	0.0230787	0.0542391	0
76	0.022486	0.0530567	0
77	0.0218102	0.0518829	0
78	0.0210633	0.0507259	0
79	0.0202595	0.0495941	0
80	0.0194158	0.0484946	0
81	0.0185515	0.0474317	0
82	0.0176868	0.0464058	0
83	0.016841	0.0454126	0
84	0.0160305	0.0444437	0
85	0.0152676	0.0434883	0
86	0.0145581	0.0425351	0
87	0.0139015	0.0415753	0
88	0.00860436	-0.021195	0
89	0.0102444	-0.0217326	0
90	0.0117938	-0.0222154	0
91	0.0132427	-0.0226562	0
92	0.0145773	-0.0230639	0
93	0.015781	-0.0234448	0
94	0.0168357	-0.0238033	0
95	0.0177244	-0.0241426	0
96	0.0184317	-0.024465	0
97	0.018944	-0.0247703	0
98	0.0192483	-0.0250554	0
99	0.0193313	-0.0253128	0
100	0.0191785	-0.0255308	0
101	0.0187751	-0.0256941	0
102	0.0181076	-0.025785	0
103	0.0171673	-0.025786	0
104	0.0159525	-0.0256819	0
105	0.0144721	-0.025462	0
106	0.0127468	-0.0251215	0
107	0.0108099	-0.0246625	0
108	0.00870607	-0.0240943	0
109	0.00648904	-0.0234341	0
110	0.00421687	-0.0227069	0
111	0.00194732	-0.021944	0
112	0.0110376	0.00674631	0
113	0.0134618	0.00751453	0
114	0.015774	0.00820691	0
115	0.0178883	0.00885137	0
116	0.0197304	0.00947683	0
117	0.0212437	0.0101058	0
118	0.0223929	0.0107496	0
119	0.0231673	0.0114074	0
120	0.0235812	0.0120679	0
121	0.0236722	0.0127135	0
122	0.0234976	0.0133257	0
123	0.023127	0.0138891	0
124	0.022634	0.0143941	0
125	0.0220881	0.0148365	0
126	0.0215475	0.0152159	0
127	0.0210545	0.0155334	0
128	0.0206339	0.0157894	0
129	0.0202932	0.0159829	0
130	0.0200247	0.0161121	0
131	0.0198083	0.0161751	0
132	0.0196147	0.0161723	0
133	0.0194089	0.0161074	0
134	0.019154	0.0159894	0
135	0.0188154	0.0158325	0
136	0.0183652	0.0156555	0
137	0.0177868	0.0154783	0
138	0.0170774	0.0153168	0
139	0.016248	0.0151782	0
140	0.0153201	0.0150581	0
141	0.0143216	0.0149409	0
142	0.0132825	0.0148023	0
143	0.0122322	0.014614	0
144	0.0111973	0.0143484	0
145	0.0102008	0.013982	0
146	0.00926092	0.0134985	0
147	0.0122159	-0.00540879	0
148	0.0151819	-0.00847297	0
149	0.0179026	-0.011249	0
150	0.0203823	-0.0136226	0
151	0.0226237	-0.0155294	0
152	0.0246259	-0.0169599	0
153	0.0263856	-0.0179527	0
154	0.0278991	-0.0185793	0
155	0.0291625	-0.0189274	0
156	0.0301682	-0.0190859	0
157	0.0309011	-0.0191359	0
158	0.0313343	-0.0191458	0
159	0.0314278	-0.0191695	0
160	0.0311285	-0.0192426	0
161	0.0303774	-0.0193754	0
162	0.0291279	-0.0195513	0
163	0.0273698	-0.0197442	0
164	0.0251346	-0.019944	0
165	0.0224834	-0.0201591	0
166	0.0194919	-0.020397	0
167	0.0162392	-0.0206473	0
168	0.0128011	-0.0208774	0
169	0.0092451	-0.021039	0
170	0.00563146	-0.0210775	0
171	0.0020172	-0.020942	0
172	0.011579	0.00380511	0
173	0.0147283	0.00511025	0
174	0.0178503	0.00616841	0
175	0.0209058	0.00695905	0
176	0.0238541	0.007473	0
177	0.0266563	0.00771276	0
178	0.0292806	0.0076929	0
179	0.0317054	0.00743947	0
180	0.0339237	0.00698754	0
181	0.0359427	0.00637725	0
182	0.0377816	0.00564938	0
183	0.0394661	0.00484144	0
184	0.0410216	0.00398494	0
185	0.042466	0.00310384	0
186	0.0438044	0.00221368	0
187	0.0450264	0.00132132	0
188	0.0461076	0.000425047	0
189	0.047014	-0.000484783	0
190	0.0477095	-0.00142433	0
191	0.0481647	-0.00241364	0
192	0.0483629	-0.00347239	0
193	0.0483025	-0.00461459	0
194	0.0479943	-0.00584359	0
195	0.0474547	-0.00714928	0
196	0.0467007	-0.00850856	0
197	0.0457459	-0.00988823	0
198	0.0446018	-0.011249	0
199	0.0432806	-0.0125498	0
200	0.0417972	-0.0137515	0
201	0.0401706	-0.0148202	0
202	0.0384227	-0.0157282	0
203	0.036576	-0.0164542	0
204	0.0346523	-0.016982	0
205	0.0326717	-0.0172994	0
206	0.0306538	-0.0173985	0
207	0.0286171	-0.0172758	0
208	0.0265798	-0.0169345	0
209	0.0245581	-0.0163847	0
210	0.0225658	-0.0156447	0
211	0.0206127	-0.01474	0
212	0.0187051	-0.0137019	0
213	0.0168463	-0.0125658	0
214	0.0150385	-0.0113691	0
215	0.0132849	-0.0101496	0
216	0.0115918	-0.0089433	0
217	0.0112194	-0.00142323	0
218	0.0145755	-0.00141791	0
219	0.0178236	-0.00129785	0
220	0.0209341	-0.00107073	0
221	0.0238697	-0.00075529	0
222	0.0265844	-0.000376814	0
223	0.0290239	3.75739e-05	0
224	0.0311292	0.000462981	0
225	0.0328419	0.000879336	0
226	0.0341116	0.00127188	0
227	0.0349034	0.0016296	0
228	0.0352026	0.00194265	0
229	0.0350175	0.0022002	0
230	0.0343782	0.00239014	0
231	0.0333322	0.00250097	0
232	0.0319385	0.00252512	0
233	0.0302594	0.0024623	0
234	0.0283528	0.00232187	0
235	0.0262652	0.0021237	0
236	0.0240275	0.00189773	0
237	0.0216541	0.00168251	0
238	0.0191479	0.00152206	0
239	0.0165091	0.00145919	0
240	0.0137437	0.00152486	0
241	0.0118985	0.00144614	0
242	0.0129985	0.0018102	0
243	0.0140768	0.00215644	0
244	0.0151005	0.00247305	0
245	0.0160376	0.00275321	0
246	0.0168592	0.00299327	0
247	0.0175423	0.00319051	0
248	0.0180735	0.00334191	0
249	0.0184517	0.00344508	0
250	0.0186908	0.00350089	0
251	0.0188185	0.00351636	0
252	0.018873	0.00350552	0
253	0.0188974	0.00348696	0
254	0.0189335	0.00347857	0
255	0.0190149	0.00349165	0
256	0.0191616	0.00352661	0
257	0.019375	0.00357235	0
258	0.0196354	0.00360944	0
259	0.019904	0.00361625	0
260	0.0201282	0.00357556	0
261	0.0202518	0.00347956	0
262	0.0202251	0.00333148	0
263	0.0200149	0.00314341	0
264	0.0196104	0.00293149	0
265	0.0190241	0.00271031	0
266	0.018289	0.00248901	0
267	0.0174507	0.00227035	0
268	0.01656	0.00205284	0
269	0.015664	0.00183442	0
270	0.0148	0.00161581	0
271	0.0139923	0.00140233	0
272	0.0132516	0.0012036	0
273	0.0125767	0.00103172	0
274	0.0119588	0.000898723	0
275	0.0113852	0.000814172	0
276	0.00873793	-0.0228588	0
277	0.00957902	-0.0242862	0
278	0.0102403	-0.0255537	0
279	0.0107131	-0.0266231	0
280	0.0109989	-0.0274672	0
281	0.011101	-0.0280738	0
282	0.0110189	-0.028447	0
283	0.0107458	-0.0286093	0
284	0.010272	-0.0285998	0
285	0.00959479	-0.0284682	0
286	0.00872707	-0.0282612	0
287	0.00770008	-0.0280073	0
288	0.00655831	-0.0277096	0
289	0.005354	-0.0273473	0
290	0.0133805	0.0157098	0
291	0.0141062	0.0151099	0
292	0.0149058	0.0144927	0
293	0.0157935	0.0138842	0
294	0.0167729	0.0133065	0
295	0.0178325	0.012779	0
296	0.0189426	0.012314	0
297	0.0200555	0.0119091	0
298	0.0211107	0.0115422	0
299	0.0220448	0.0111773	0
300	0.022801	0.0107775	0
301	0.0233363	0.0103155	0
302	0.0236264	0.00977717	0
303	0.0236677	0.00916009	0
304	0.0234759	0.00846825	0
305	0.0230838	0.00770719	0
306	0.0225349	0.00688145	0
307	0.021877	0.00599574	0
308	0.0211543	0.00505854	0
309	0.0204019	0.00408539	0
310	0.0196413	0.0031002	0
311	0.0188805	0.002134	0
312	0.0181144	0.00122184	0
313	0.017329	0.000398571	0
314	0.0165057	-0.000305697	0
315	0.0156274	-0.000869378	0
316	0.0146827	-0.00128171	0
317	0.0136681	-0.0015431	0
318	0.0125876	-0.00166354	0
319	0.0114487	-0.00165997	0
320	0.00957112	0.0185224	0
321	0.0113087	0.0197208	0
322	0.0130367	0.0206266	0
323	0.0147063	0.0212807	0
324	0.0162951	0.0217518	0
325	0.0178076	0.0221039	0
326	0.0192642	0.0223808	0
327	0.0206906	0.0226063	0
328	0.0221125	0.02279	0
329	0.0235516	0.0229325	0
330	0.0250246	0.0230283	0
331	0.0265409	0.0230677	0
332	0.0281014	0.0230375	0
333	0.0296969	0.0229226	0
334	0.0313079	0.0227079	0
335	0.032904	0.0223803	0
336	0.0344459	0.0219312	0
337	0.0358881	0.0213577	0
338	0.0371834	0.0206632	0
339	0.0382881	0.0198561	0
340	0.0391675	0.0189492	0
341	0.0398001	0.0179579	0
342	0.0401793	0.0168993	0
343	0.0403131	0.0157911	0
344	0.0402193	0.0146509	0
345	0.0399205	0.0134956	0
346	0.0394373	0.0123436	0
347	0.038783	0.0112173	0
348	0.037961	0.0101488	0
349	0.0369665	0.00918261	0
350	0.0357958	0.00837402	0
351	0.0344602	0.00777247	0
352	0.0329898	0.00739339	0
353	0.0314174	0.00720272	0
354	0.0297602	0.0071355	0
355	0.0280204	0.0071268	0
356	0.0261969	0.00712824	0
357	0.0242938	0.00710998	0
358	0.022323	0.0070568	0
359	0.0203031	0.00696309	0
360	0.0182576	0.00682828	0
361	0.016213	0.00665323	0
362	0.0141967	0.00643763	0
363	0.012236	0.00617835	0
364	0.0138119	-0.00785227	0
365	0.0171083	-0.0106031	0
366	0.0201318	-0.0131689	0
367	0.0228614	-0.0155038	0
368	0.0252979	-0.0175761	0
369	0.027455	-0.0193726	0
370	0.0293493	-0.0209034	0
371	0.0309928	-0.0222062	0
372	0.0323961	-0.0233464	0
373	0.0335755	-0.0244034	0
374	0.034555	-0.0254517	0
375	0.0353599	-0.0265474	0
376	0.0360111	-0.0277257	0
377	0.036523	-0.0290031	0
378	0.0369033	-0.0303805	0
379	0.0371536	-0.0318465	0
380	0.0372694	-0.0333795	0
381	0.0372394	-0.0349497	0
382	0.0370458	-0.0365184	0
383	0.0366659	-0.038037	0
384	0.036076	-0.0394439	0
385	0.0352588	-0.040664	0
386	0.0342112	-0.0416161	0
387	0.0329474	-0.0422263	0
388	0.0314982	-0.0424427	0
389	0.0299062	-0.0422457	0
390	0.0282209	-0.0416521	0
391	0.0264936	-0.040711	0
392	0.0247743	-0.0394951	0
393	0.0231079	-0.0380894	0
394	0.0215311	-0.0365795	0
395	0.0200693	-0.0350427	0
396	0.0187347	-0.0335416	0
397	0.0175264	-0.0321202	0
398	0.0164321	-0.0308033	0
399	0.0154321	-0.0295987	0
400	0.0145035	-0.0284999	0
401	0.0136246	-0.0274906	0
402	0.0127775	-0.0265486	0
403	0.0119496	-0.0256501	0
404	0.0111334	-0.024771	0
405	0.0103255	-0.0238892	0
406	0.00952532	-0.022984	0
407	0.00873432	-0.0220362	0
408	0.0112706	-0.000407949	0
409	0.0116378	-0.000902132	0
410	0.011991	-0.00138971	0
411	0.0123254	-0.00185109	0
412	0.0126363	-0.00226795	0
413	0.012919	-0.00262473	0
414	0.0131686	-0.00290985	0
415	0.0133802	-0.00311614	0
416	0.0135479	-0.00324076	0
417	0.013665	-0.00328448	0
418	0.0137243	-0.00325078	0
419	0.0137185	-0.00314494	0
420	0.0136408	-0.0029735	0
421	0.0134866	-0.002744	0
422	0.0132544	-0.00246488	0
423	0.0129471	-0.00214524	0
424	0.0125726	-0.0017943	0
425	0.0121436	-0.00142044	0
426	0.0116766	-0.00103027	0
427	0.0111899	-0.000627889	0
428	0.00984379	-0.0197303	0
429	0.0111966	-0.0204581	0
430	0.0126874	-0.0211082	0
431	0.014308	-0.0216237	0
432	0.0160271	-0.0219329	0
433	0.0177748	-0.0219558	0
434	0.01943	-0.0216261	0
435	0.0208322	-0.0209324	0
436	0.0218411	-0.0199449	0
437	0.0224029	-0.018777	0
438	0.0225537	-0.0175188	0
439	0.0223796	-0.0162085	0
440	0.021986	-0.0148443	0
441	0.0214857	-0.0134063	0
442	0.0209936	-0.0118794	0
443	0.0206155	-0.0102722	0
444	0.0204268	-0.00862699	0
445	0.0204512	-0.00700949	0
446	0.020657	-0.00548249	0
447	0.0209756	-0.00408247	0
448	0.0213255	-0.00281196	0
449	0.0216266	-0.00164378	0
450	0.0218058	-0.000531977	0
451	0.0217998	0.000572072	0
452	0.0215637	0.00170282	0
453	0.0210808	0.00287229	0
454	0.0203643	0.00407294	0
455	0.0194495	0.00528468	0
456	0.0183836	0.00648085	0
457	0.0172184	0.00763367	0
458	0.0160052	0.00871944	0
459	0.0147926	0.00972261	0
460	0.0136251	0.0106378	0
461	0.0125431	0.0114695	0
462	0.0115832	0.0122295	0
463	0.0107786	0.0129333	0
464	0.0101584	0.0135971	0
465	0.0097469	0.0142349	0
466	0.0095603	0.0148574	0
467	0.00960379	0.0154719	0
468	0.00986841	0.0160823	0
469	0.0103296	0.0166907	0
470	0.0109482	0.0172985	0
471	0.0116737	0.0179087	0
472	0.0124507	0.0185272	0
473	0.0132258	0.0191639	0
474	0.013954	0.0198311	0
475	0.0146036	0.020541	0
476	0.0151574	0.0213025	0
477	0.0156118	0.0221175	0
478	0.0159748	0.0229793	0
479	0.0162653	0.0238735	0
480	0.0165116	0.024782	0
481	0.0167492	0.0256933	0
482	0.0170106	0.0266117	0
483	0.0173131	0.0275591	0
484	0.0176534	0.0285663	0
485	0.0180112	0.0296634	0
486	0.0183544	0.0308749	0
487	0.0186446	0.0322177	0
488	0.018841	0.0337004	0
489	0.0189035	0.0353224	0
490	0.018797	0.0370742	0
491	0.0184946	0.0389393	0
492	0.0179796	0.0408969	0
493	0.0172465	0.0429254	0
494	0.0163	0.0450053	0
495	0.0151536	0.0471218	0
496	0.0119446	-0.00396265	0
497	0.0130844	-0.00445724	0
498	0.0141345	-0.00501084	0
499	0.0150607	-0.00563863	0
500	0.0158297	-0.00635089	0
501	0.0164143	-0.007149	0
502	0.0167977	-0.00802368	0
503	0.0169744	-0.0089565	0
504	0.0169495	-0.00992402	0
505	0.0167354	-0.0109029	0
506	0.016346	-0.011873	0
507	0.0157923	-0.0128181	0
508	0.0150791	-0.0137239	0
509	0.0142057	-0.014576	0
510	0.0131685	-0.0153586	0
511	0.011966	-0.0160554	0
512	0.0106028	-0.0166503	0
513	0.0143506	-0.00223407	0
514	0.0172033	-0.00284465	0
515	0.0196546	-0.00349236	0
516	0.0216913	-0.00415018	0
517	0.0233314	-0.00479429	0
518	0.0246174	-0.00541219	0
519	0.0256086	-0.00600421	0
520	0.0263719	-0.00657883	0
521	0.0269717	-0.00714494	0
522	0.0274622	-0.0077057	0
523	0.0278806	-0.00825668	0
524	0.0282467	-0.00878807	0
525	0.0285654	-0.0092882	0
526	0.0288318	-0.00974625	0
527	0.0290363	-0.0101536	0
528	0.0291664	-0.0105042	0
529	0.0292074	-0.0107939	0
530	0.0291407	-0.0110191	0
531	0.0289428	-0.0111754	0
532	0.0285868	-0.0112561	0
533	0.0280462	-0.0112547	0
534	0.0273001	-0.0111674	0
535	0.0263385	-0.0109959	0
536	0.0251659	-0.0107482	0
537	0.0238027	-0.0104355	0
538	0.0222849	-0.0100681	0
539	0.0206614	-0.00965284	0
540	0.0189895	-0.00919205	0
541	0.0173298	-0.00868564	0
542	0.0157404	-0.00813436	0
543	0.0142723	-0.00754268	0
544	0.0129642	-0.00692011	0
545	0.01184	-0.00628048	0
546	0.00384122	-0.0290006	0
547	0.00414991	-0.0303693	0
548	0.00448247	-0.0315701	0
549	0.00482991	-0.0325906	0
550	0.00517549	-0.0334229	0
551	0.00550138	-0.0340629	0
552	0.00579463	-0.0345082	0
553	0.00605106	-0.0347572	0
554	0.00627615	-0.0348076	0
555	0.00648286	-0.0346567	0
556	0.0066871	-0.0343015	0
557	0.006902	-0.0337392	0
558	0.00713262	-0.0329682	0
559	0.00737232	-0.0319884	0
560	0.00760136	-0.0308033	0
561	0.00778858	-0.0294231	0
562	0.007897	-0.0278662	0
563	0.00789273	-0.0261602	0
564	0.00775492	-0.0243384	0
565	0.0113423	-0.0109216	0
566	0.0143874	-0.0112597	0
567	0.0173217	-0.0115417	0
568	0.0200997	-0.0117347	0
569	0.0226717	-0.0118186	0
570	0.0249884	-0.0117857	0
571	0.0270062	-0.0116379	0
572	0.0286928	-0.0113841	0
573	0.0300315	-0.0110379	0
574	0.0310234	-0.0106156	0
575	0.0316882	-0.0101359	0
576	0.0320602	-0.00961863	0
577	0.032184	-0.00908449	0
578	0.032108	-0.00855481	0
579	0.0318786	-0.00805103	0
580	0.031536	-0.00759382	0
581	0.0311103	-0.00720162	0
582	0.0306197	-0.00688846	0
583	0.030069	-0.00666151	0
584	0.0294507	-0.00651874	0
585	0.0287479	-0.00644744	0
586	0.0279401	-0.00642456	0
587	0.0270094	-0.00641944	0
588	0.0259459	-0.00639833	0
589	0.0247506	-0.00632965	0
590	0.0234357	-0.00618832	0
591	0.0220226	-0.00595834	0
592	0.0205383	-0.00563345	0
593	0.0190124	-0.005216	0
594	0.0174729	-0.00471477	0
595	0.0159449	-0.00414245	0
596	0.0144486	-0.00351362	0
597	0.0130001	-0.00284388	0
598	0.0116119	-0.00214986	0
599	0.013545	-0.000816558	0
600	0.0160998	0.00046931	0
601	0.0184298	0.00165	0
602	0.0205382	0.0026755	0
603	0.0224369	0.00352182	0
604	0.0241444	0.00419394	0
605	0.0256865	0.0047177	0
606	0.0270949	0.00512435	0
607	0.0284009	0.00543644	0
608	0.0296265	0.00566147	0
609	0.0307784	0.00579339	0
610	0.0318464	0.00581818	0
611	0.0328054	0.00572003	0
612	0.0336222	0.00548605	0
613	0.0342631	0.00510882	0
614	0.0347002	0.00458725	0
615	0.0349152	0.0039262	0
616	0.0348994	0.00313531	0
617	0.0346506	0.00222724	0
618	0.0341713	0.00121584	0
619	0.0334673	0.000115108	0
620	0.0325491	-0.00106024	0
621	0.0314331	-0.00229276	0
622	0.0301419	-0.00356017	0
623	0.0287024	-0.00483414	0
624	0.0271431	-0.00608069	0
625	0.0254919	-0.00726205	0
626	0.0237743	-0.00833942	0
627	0.0220131	-0.00927556	0
628	0.0202284	-0.0100365	0
629	0.0184392	-0.0105924	0
630	0.0166658	-0.0109174	0
631	0.0149311	-0.0109915	0
632	0.0132621	-0.0108033	0
633	0.0116865	-0.0103537	0
634	0.0131879	-0.00446715	0
635	0.0150588	-0.003459	0
636	0.0167075	-0.00239135	0
637	0.0181268	-0.00130511	0
638	0.0193055	-0.000240855	0
639	0.0202279	0.000764715	0
640	0.020875	0.00168184	0
641	0.0212267	0.00248946	0
642	0.0212649	0.00317466	0
643	0.0209777	0.00372981	0
644	0.0203633	0.00414864	0
645	0.0194345	0.00442373	0
646	0.018221	0.00454789	0
647	0.0167687	0.00451995	0
648	0.0151345	0.00435219	0
649	0.0133795	0.00407469	0
650	0.0115623	0.00373277	0
651	0.0128136	-0.00593077	0
652	0.0146604	-0.00596571	0
653	0.0167118	-0.00593533	0
654	0.0188729	-0.00586298	0
655	0.0210344	-0.00578172	0
656	0.0230848	-0.00572472	0
657	0.0249216	-0.00571424	0
658	0.0264605	-0.00575407	0
659	0.0276427	-0.00582892	0
660	0.0284388	-0.00591104	0
661	0.0288465	-0.00597075	0
662	0.0288833	-0.00598528	0
663	0.0285773	-0.00594302	0
664	0.0279614	-0.00584338	0
665	0.0270712	-0.00569392	0
666	0.0259463	-0.00550662	0
667	0.0246336	-0.00529404	0
668	0.0231882	-0.0050664	0
669	0.021673	-0.00483017	0
670	0.0201544	-0.00458829	0
671	0.0186958	-0.00434156	0
672	0.0173502	-0.0040902	0
673	0.0161532	-0.0038348	0
674	0.0151176	-0.0035764	0
675	0.0142327	-0.00331631	0
676	0.0134656	-0.00305597	0
677	0.0127673	-0.00279701	0
678	0.0120806	-0.00254117	0
679	0.0113494	-0.00228979	0
680	0.0118638	0.00514022	0
681	0.0126612	0.00376175	0
682	0.0134894	0.00249279	0
683	0.0143446	0.00134855	0
684	0.0152193	0.000342153	0
685	0.0161026	-0.000516094	0
686	0.0169815	-0.00121912	0
687	0.0178424	-0.00176301	0
688	0.0186719	-0.00214645	0
689	0.0194585	-0.00236991	0
690	0.020192	-0.00243496	0
691	0.0208643	-0.00234397	0
692	0.021469	-0.00210024	0
693	0.022001	-0.00170851	0
694	0.0224562	-0.00117545	0
695	0.0228317	-0.000510081	0
696	0.0231251	0.000276108	0
697	0.0233349	0.0011692	0
698	0.0234596	0.00215311	0
699	0.0234981	0.00321	0
700	0.023449	0.00432103	0
701	0.0233105	0.00546746	0
702	0.0230808	0.00663193	0
703	0.0227581	0.00779967	0
704	0.0223405	0.00895946	0
705	0.0218266	0.0101037	0
706	0.0212151	0.0112282	0
707	0.020505	0.0123306	0
708	0.0196951	0.0134091	0
709	0.0187841	0.0144611	0
710	0.0177713	0.0154815	0
711	0.0166566	0.0164626	0
712	0.0154429	0.0173949	0
713	0.0141366	0.0182687	0
714	0.00475667	-0.0197563	0
715	0.00838937	-0.0198136	0
716	0.0119335	-0.0197699	0
717	0.0152943	-0.0196261	0
718	0.0183799	-0.0193763	0
719	0.0211069	-0.0190152	0
720	0.0234091	-0.0185475	0
721	0.025246	-0.0179926	0
722	0.0266093	-0.0173813	0
723	0.0275217	-0.0167482	0
724	0.0280316	-0.0161247	0
725	0.0282028	-0.0155349	0
726	0.0281049	-0.0149947	0
727	0.0278057	-0.0145129	0
728	0.027365	-0.0140925	0
729	0.0268307	-0.0137325	0
730	0.0262372	-0.0134293	0
731	0.0256036	-0.0131779	0
732	0.0249348	-0.012972	0
733	0.0242231	-0.0128041	0
734	0.0234507	-0.0126637	0
735	0.0225942	-0.0125356	0
736	0.0216297	-0.0123983	0
737	0.020539	-0.0122253	0
738	0.0193145	-0.0119886	0
739	0.0179618	-0.0116654	0
740	0.0164988	-0.0112434	0
741	0.014952	-0.010722	0
742	0.0133532	-0.0101117	0
743	0.0117374	-0.00942933	0
744	0.0109495	0.00534163	0
745	0.0120898	0.00534117	0
746	0.0129582	0.00530425	0
747	0.0135967	0.00523841	0
748	0.0140538	0.00514991	0
749	0.0143779	0.0050448	0
750	0.0146105	0.00492966	0
751	0.0147829	0.00481131	0
752	0.0149143	0.00469548	0
753	0.0150132	0.00458512	0
754	0.0150798	0.00447964	0
755	0.0151084	0.00437565	0
756	0.0150895	0.00426892	0
757	0.0150105	0.00415671	0
758	0.0148569	0.00403941	0
759	0.014613	0.00392061	0
760	0.0142639	0.00380567	0
761	0.0137964	0.00369915	0
762	0.0131998	0.00360264	0
763	0.012468	0.00351382	0
764	0.0116008	0.00342731	0
765	0.0119021	-0.00772564	0
766	0.0138022	-0.00929711	0
767	0.0156223	-0.0107956	0
768	0.0173135	-0.0121842	0
769	0.0188292	-0.0134369	0
770	0.0201295	-0.0145419	0
771	0.0211853	-0.0155021	0
772	0.0219813	-0.0163322	0
773	0.0225164	-0.0170554	0
774	0.0228019	-0.017697	0
775	0.0228587	-0.0182806	0
776	0.022712	-0.0188252	0
777	0.0223886	-0.019344	0
778	0.0219141	-0.0198448	0
779	0.0213114	-0.0203311	0
780	0.0206012	-0.0208013	0
781	0.0198014	-0.0212486	0
782	0.0189277	-0.0216601	0
783	0.017994	-0.0220162	0
784	0.0170134	-0.0222929	0
785	0.0159978	-0.0224649	0
786	0.0149574	-0.0225104	0
787	0.0138988	-0.022415	0
788	0.0128243	-0.0221724	0
789	0.0117324	-0.0217837	0
790	0.0106198	-0.0212561	0
791	0.00948386	-0.0206012	0
792	0.0084404	0.0170087	0
793	0.0101291	0.0186686	0
794	0.0118611	0.0203939	0
795	0.013641	0.0221554	0
796	0.0154821	0.0239149	0
797	0.0174041	0.0256247	0
798	0.0194286	0.0272292	0
799	0.0215736	0.0286673	0
800	0.0238448	0.0298799	0
801	0.0262311	0.0308216	0
802	0.028705	0.0314713	0
803	0.031231	0.0318366	0
804	0.0337737	0.0319452	0
805	0.0363025	0.0318302	0
806	0.0387883	0.0315155	0
807	0.0411996	0.0310083	0
808	0.0434982	0.0302989	0
809	0.0456391	0.0293675	0
810	0.0475743	0.0281947	0
811	0.0492582	0.0267726	0
812	0.0506537	0.0251107	0
813	0.0517371	0.023237	0
814	0.0524989	0.0211934	0
815	0.0529444	0.0190281	0
816	0.0530918	0.0167888	0
817	0.0529704	0.0145169	0
818	0.0526175	0.0122446	0
819	0.0520732	0.00999429	0
820	0.0513766	0.00778092	0
821	0.0505606	0.0056145	0
822	0.0496494	0.00350302	0
823	0.0486564	0.0014545	0
824	0.0475829	-0.000521458	0
825	0.0464174	-0.00241207	0
826	0.0451359	-0.00419932	0
827	0.0437039	-0.0058577	0
828	0.0420824	-0.00735276	0
829	0.0402365	-0.00864217	0
830	0.0381462	-0.00968115	0
831	0.0358145	-0.0104325	0
832	0.0332667	-0.0108768	0
833	0.0305426	-0.0110166	0
834	0.0276842	-0.0108695	0
835	0.0247306	-0.010457	0
836	0.0217173	-0.00979443	0
837	0.0186809	-0.00888677	0
838	0.0156637	-0.00773113	0
839	0.0127165	-0.00632315	0
840	0.0112761	0.0028342	0
841	0.0123138	6.68271e-05	0
842	0.0134121	-0.00276153	0
843	0.0145573	-0.00564894	0
844	0.0157214	-0.0085903	0
845	0.0168661	-0.0115749	0
846	0.0179492	-0.0145846	0
847	0.0189308	-0.0175929	0
848	0.0197755	-0.0205666	0
849	0.0204448	-0.0234696	0
850	0.020851	-0.026267	0
851	0.0204516	-0.0288346	0
852	0.0189906	-0.0275006	0
853	0.0180623	-0.0257689	0
854	0.0171911	-0.0240364	0
855	0.0162953	-0.0223718	0
856	0.0153578	-0.0208096	0
857	0.0143819	-0.0193702	0
858	0.0133789	-0.0180617	0
859	0.0123618	-0.0168806	0
860	0.0113429	-0.0158125	0
861	0.012463	-0.00625448	0
862	0.0165595	-0.00332213	0
863	0.0205856	-0.000511433	0
864	0.0245609	0.00211031	0
865	0.0284973	0.00448074	0
866	0.0323919	0.0065457	0
867	0.0362244	0.00826435	0
868	0.0399615	0.00961457	0
869	0.0435647	0.0105956	0
870	0.0470002	0.0112262	0
871	0.0502443	0.0115384	0
872	0.053285	0.0115716	0
873	0.056119	0.0113664	0
874	0.0587455	0.0109623	0
875	0.0611607	0.0103958	0
876	0.0633509	0.00969997	0
877	0.065289	0.00890435	0
878	0.0669343	0.00803497	0
879	0.0682356	0.0071142	0
880	0.0691386	0.00616052	0
881	0.0695947	0.00518793	0
882	0.0695696	0.00420501	0
883	0.0690508	0.00321417	0
884	0.0680508	0.00221176	0
885	0.0666066	0.00118955	0
886	0.0647751	0.000137801	0
887	0.0626256	-0.00095084	0
888	0.0602316	-0.00207738	0
889	0.0576625	-0.00323341	0
890	0.0549771	-0.00439951	0
891	0.0522198	-0.00554539	0
892	0.0494203	-0.00663154	0
893	0.046596	-0.00761219	0
894	0.0437568	-0.00843909	0
895	0.0409121	-0.00906633	0
896	0.0380759	-0.00945628	0
897	0.0352692	-0.00958599	0
898	0.0325187	-0.00945232	0
899	0.0298509	-0.00907265	0
900	0.0272865	-0.00848026	0
901	0.024838	-0.00771627	0
902	0.0225096	-0.00682174	0
903	0.0203006	-0.0058327	0
904	0.0182086	-0.00477857	0
905	0.0162323	-0.00368348	0
906	0.0143741	-0.00256913	0
907	0.0126414	-0.00145787	0
908	0.0131572	0.00356774	0
909	0.0172677	0.00308047	0
910	0.0212208	0.00242382	0
911	0.0250206	0.00158738	0
912	0.0286801	0.000562166	0
913	0.032215	-0.000657496	0
914	0.0356403	-0.00207191	0
915	0.038968	-0.00367424	0
916	0.0422077	-0.00544945	0
917	0.0453682	-0.00737448	0
918	0.0484591	-0.00941979	0
919	0.0514909	-0.011552	0
920	0.0544736	-0.0137366	0
921	0.0574126	-0.0159407	0
922	0.0603051	-0.0181341	0
923	0.0631363	-0.0202902	0
924	0.0658764	-0.0223849	0
925	0.0684798	-0.0243953	0
926	0.0708853	-0.0262986	0
927	0.0730196	-0.0280705	0
928	0.0748025	-0.0296857	0
929	0.0761556	-0.031119	0
930	0.0770113	-0.0323478	0
931	0.0773219	-0.0333558	0
932	0.0770666	-0.0341357	0
933	0.0762542	-0.0346918	0
934	0.0749219	-0.0350394	0
935	0.0731296	-0.0352021	0
936	0.0709518	-0.035207	0
937	0.0684685	-0.0350794	0
938	0.0657571	-0.0348382	0
939	0.0628867	-0.0344933	0
940	0.059915	-0.0340451	0
941	0.0568883	-0.033486	0
942	0.0538426	-0.0328031	0
943	0.0508055	-0.0319829	0
944	0.0477976	-0.0310148	0
945	0.0448329	-0.0298955	0
946	0.0419175	-0.0286312	0
947	0.0390498	-0.0272385	0
948	0.0362195	-0.0257423	0
949	0.0334104	-0.0241732	0
950	0.0306041	-0.0225636	0
951	0.027785	-0.0209442	0
952	0.024945	-0.0193424	0
953	0.0220877	-0.0177816	0
954	0.0192293	-0.0162817	0
955	0.0163985	-0.0148603	0
956	0.013635	-0.0135346	0
957	0.0109851	-0.0123219	0
958	0.0127966	0.0091517	0
959	0.0133057	0.008173	0
960	0.0138177	0.00718236	0
961	0.01431	0.00620258	0
962	0.0147539	0.00525726	0
963	0.0151182	0.00436705	0
964	0.0153732	0.00354602	0
965	0.0154946	0.00279895	0
966	0.0154662	0.0021204	0
967	0.0152827	0.00149616	0
968	0.0149498	0.00090719	0
969	0.0144847	0.000335158	0
970	0.0139122	-0.000231899	0
971	0.0132604	-0.000795655	0
972	0.0125551	-0.00134658	0
973	0.0118152	-0.00186623	0
974	0.0113082	0.00928168	0
975	0.0127394	0.0106648	0
976	0.0142934	0.0120204	0
977	0.0159806	0.0133254	0
978	0.017803	0.0145552	0
979	0.019751	0.0156847	0
980	0.0218016	0.0166918	0
981	0.0239201	0.0175617	0
982	0.0260634	0.0182911	0
983	0.0281868	0.0188901	0
984	0.0302496	0.0193807	0
985	0.0322208	0.0197917	0
986	0.0340801	0.020153	0
987	0.0358175	0.0204902	0
988	0.0374303	0.0208205	0
989	0.0389199	0.0211512	0
990	0.0402876	0.0214805	0
991	0.0415325	0.0217989	0
992	0.0426497	0.0220915	0
993	0.0436297	0.0223408	0
994	0.0444604	0.0225287	0
995	0.0451294	0.022638	0
996	0.0456272	0.0226537	0
997	0.0459499	0.0225639	0
998	0.0461006	0.0223605	0
999	0.0460886	0.0220401	0
1000	0.0459267	0.0216046	0
1001	0.0456278	0.0210619	0
1002	0.0452008	0.0204249	0
1003	0.0446489	0.0197122	0
1004	0.0439687	0.018947	0
1005	0.0431521	0.018158	0
1006	0.0421887	0.0173803	0
1007	0.0410698	0.0166559	0
1008	0.0397929	0.0160329	0
1009	0.0383652	0.0155628	0
1010	0.0368066	0.0152949	0
1011	0.0351493	0.0152695	0
1012	0.0334343	0.0155113	0
1013	0.0317049	0.0160265	0
1014	0.0299997	0.0168035	0
1015	0.0283451	0.0178178	0
1016	0.026752	0.0190396	0
1017	0.0252147	0.0204405	0
1018	0.0237125	0.0219986	0
1019	0.0222138	0.0237007	0
1020	0.020681	0.0255419	0
1021	0.0190754	0.0275227	0
1022	0.0173622	0.0296464	0
1023	0.0155145	0.0319156	0
1024	0.0135153	0.0343308	0
1025	0.011359	0.0368897	0
1026	0.0158635	0.0388486	0
1027	0.0190008	0.0357387	0
1028	0.0218408	0.0324057	0
1029	0.0243424	0.0289641	0
1030	0.0264848	0.0255198	0
1031	0.0282654	0.0221645	0
1032	0.0296982	0.0189726	0
1033	0.0308088	0.016001	0
1034	0.03163	0.0132921	0
1035	0.0321958	0.0108768	0
1036	0.0325359	0.00877793	0
1037	0.0326726	0.0070109	0
1038	0.0326172	0.00558336	0
1039	0.0323705	0.00449274	0
1040	0.0319224	0.00372395	0
1041	0.0312522	0.00324892	0
1042	0.0303279	0.00302887	0
1043	0.0291029	0.00301829	0
1044	0.0275137	0.00316804	0
1045	0.0254815	0.00342493	0
1046	0.022921	0.00372625	0
1047	0.0197609	0.00399143	0
1048	0.0159749	0.00411907	0
1049	0.0116166	0.0040032	0
1050	0.00399152	-0.0248592	0
1051	0.00763672	-0.0261026	0
1052	0.0111526	-0.0266224	0
1053	0.0143434	-0.0264306	0
1054	0.017055	-0.0256086	0
1055	0.0191875	-0.0242789	0
1056	0.0206955	-0.0225868	0
1057	0.0215876	-0.0206889	0
1058	0.0219268	-0.0187369	0
1059	0.0218232	-0.016859	0
1060	0.0214144	-0.0151444	0
1061	0.0208397	-0.0136413	0
1062	0.0202188	-0.0123648	0
1063	0.0196398	-0.0113105	0
1064	0.0191553	-0.0104639	0
1065	0.0187843	-0.00980728	0
1066	0.0185167	-0.00931979	0
1067	0.0183208	-0.00897654	0
1068	0.0181513	-0.00874638	0
1069	0.017959	-0.0085917	0
1070	0.0176991	-0.00847092	0
1071	0.0173366	-0.0083429	0
1072	0.0168498	-0.0081717	0
1073	0.016231	-0.00793024	0
1074	0.0154863	-0.00760226	0
1075	0.0146334	-0.00718256	0
1076	0.0136993	-0.00667585	0
1077	0.0127186	-0.00609469	0
1078	0.01173	-0.005457	0
1079	0.0101385	-0.0161042	0
1080	0.0107275	-0.0164218	0
1081	0.0113228	-0.0166994	0
1082	0.0119178	-0.0169236	0
1083	0.0125042	-0.0170795	0
1084	0.0130725	-0.017153	0
1085	0.0136127	-0.0171332	0
1086	0.0141152	-0.0170128	0
1087	0.0145717	-0.0167895	0
1088	0.0149751	-0.0164648	0
1089	0.0153197	-0.0160439	0
1090	0.0156014	-0.0155336	0
1091	0.015817	-0.0149422	0
1092	0.0159642	-0.0142779	0
1093	0.016042	-0.0135489	0
1094	0.0160506	-0.012763	0
1095	0.0159917	-0.0119281	0
1096	0.0158685	-0.0110525	0
1097	0.0156852	-0.010145	0
1098	0.0154464	-0.00921528	0
1099	0.0151564	-0.00827337	0
1100	0.0148189	-0.00732971	0
1101	0.0144369	-0.00639441	0
1102	0.0140127	-0.00547661	0
1103	0.0135483	-0.00458394	0
1104	0.0130462	-0.00372197	0
1105	0.012509	-0.002894	0
1106	0.0119399	-0.00210117	0
1107	0.0113422	-0.00134287	0
1108	0.010801	0.00519632	0
1109	0.012821	0.00508882	0
1110	0.0147423	0.00499684	0
1111	0.0165935	0.00490545	0
1112	0.0183916	0.00479939	0
1113	0.020139	0.00466116	0
1114	0.021825	0.0044706	0
1115	0.0234289	0.00420668	0
1116	0.0249245	0.00385042	0
1117	0.0262837	0.00338777	0
1118	0.0274792	0.00281166	0
1119	0.0284862	0.00212283	0
1120	0.0292833	0.00132905	0
1121	0.0298539	0.000442897	0
1122	0.0301862	-0.000521276	0
1123	0.0302744	-0.00154954	0
1124	0.0301177	-0.00262852	0
1125	0.0297203	-0.00374311	0
1126	0.0290908	-0.00487252	0
1127	0.0282423	-0.00598688	0
1128	0.0271945	-0.00704683	0
1129	0.0259756	-0.00800787	0
1130	0.0246243	-0.00882925	0
1131	0.0231868	-0.00948367	0
1132	0.0217105	-0.00996291	0
1133	0.0202357	-0.0102769	0
1134	0.0187885	-0.0104477	0
1135	0.0173792	-0.0105032	0
1136	0.016003	-0.0104717	0
1137	0.0146455	-0.0103794	0
1138	0.0132884	-0.0102479	0
1139	0.0119159	-0.0100933	0
1140	0.0119362	-0.00359057	0
1141	0.0127455	-0.00345681	0
1142	0.0134811	-0.00324611	0
1143	0.0141282	-0.00296221	0
1144	0.0146761	-0.00261534	0
1145	0.0151199	-0.00222138	0
1146	0.0154615	-0.00180028	0
1147	0.0157093	-0.00137411	0
1148	0.0158761	-0.000964999	0
1149	0.0159772	-0.000593162	0
1150	0.0160261	-0.000275231	0
1151	0.0160324	-2.30155e-05	0
1152	0.0159995	0.000157316	0
1153	0.0159243	0.000265531	0
1154	0.0157987	0.000307036	0
1155	0.0156119	0.000291946	0
1156	0.0153533	0.000233597	0
1157	0.0150145	0.000146736	0
1158	0.0145916	4.56917e-05	0
1159	0.0140856	-5.71985e-05	0
1160	0.0135017	-0.000152704	0
1161	0.0128486	-0.000235299	0
1162	0.012137	-0.000303305	0
1163	0.0113784	-0.000358703	0
1164	0.0139027	0.0147266	0
1165	0.015758	0.0142534	0
1166	0.0174089	0.0136517	0
1167	0.0188223	0.0129436	0
1168	0.0199634	0.0121673	0
1169	0.0208108	0.0113758	0
1170	0.0213683	0.0106257	0
1171	0.0216619	0.00996021	0
1172	0.0217273	0.00939994	0
1173	0.0215981	0.00894254	0
1174	0.0213003	0.00856591	0
1175	0.0208527	0.00823172	0
1176	0.0202701	0.00788868	0
1177	0.0195672	0.00747702	0
1178	0.0187615	0.00693505	0
1179	0.017874	0.0062074	0
1180	0.0169262	0.00525325	0
1181	0.0159349	0.0040527	0
1182	0.0149082	0.00261012	0
1183	0.0138441	0.000954433	0
1184	0.0127332	-0.000863565	0
1185	0.0115652	-0.00277639	0
1186	0.0112298	-0.00923582	0
1187	0.0119765	-0.00908893	0
1188	0.0125922	-0.00891162	0
1189	0.0130764	-0.0087057	0
1190	0.013435	-0.00847131	0
1191	0.0136771	-0.00820856	0
1192	0.0138121	-0.00791944	0
1193	0.0138482	-0.00760955	0
1194	0.0137907	-0.0072888	0
1195	0.0136436	-0.00697092	0
1196	0.0134111	-0.00667148	0
1197	0.0131001	-0.00640498	0
1198	0.0127208	-0.00618175	0
1199	0.0122863	-0.00600574	0
1200	0.011811	-0.00587396	0
1201	0.0113079	-0.00577767	0
1202	0.0107401	0.00842506	0
1203	0.0120804	0.0093221	0
1204	0.0133315	0.0101803	0
1205	0.0144647	0.0109832	0
1206	0.0154525	0.0117132	0
1207	0.0162701	0.0123537	0
1208	0.016898	0.012891	0
1209	0.017324	0.0133152	0
1210	0.017546	0.0136215	0
1211	0.0175731	0.0138089	0
1212	0.0174249	0.0138801	0
1213	0.0171293	0.0138403	0
1214	0.0167181	0.0136958	0
1215	0.0162222	0.0134533	0
1216	0.0156671	0.0131192	0
1217	0.01507	0.0126991	0
1218	0.0144383	0.0121979	0
1219	0.0137712	0.0116183	0
1220	0.0130618	0.0109605	0
1221	0.0122995	0.0102219	0
1222	0.0114732	0.00939845	0
1223	0.0105738	0.008488	0
1224	0.0125419	-0.00306861	0
1225	0.0139539	-0.00216666	0
1226	0.0153389	-0.00133793	0
1227	0.0166983	-0.000581732	0
1228	0.018025	0.000109115	0
1229	0.0193045	0.00074633	0
1230	0.0205174	0.00134368	0
1231	0.021642	0.00191458	0
1232	0.0226579	0.00247005	0
1233	0.0235481	0.00301743	0
1234	0.0243003	0.00355977	0
1235	0.0249063	0.00409587	0
1236	0.0253611	0.00462072	0
1237	0.0256609	0.00512599	0
1238	0.0258021	0.00560053	0
1239	0.0257809	0.00603081	0
1240	0.0255946	0.00640201	0
1241	0.025243	0.00669963	0
1242	0.024731	0.0069119	0
1243	0.0240692	0.00703214	0
1244	0.0232737	0.0070602	0
1245	0.0223652	0.0070024	0
1246	0.0213657	0.0068698	0
1247	0.0202962	0.00667577	0
1248	0.0191743	0.00643372	0
1249	0.0180129	0.00615587	0
1250	0.0168207	0.00585315	0
1251	0.0156038	0.00553558	0
1252	0.014368	0.00521257	0
1253	0.0131207	0.00489251	0
1254	0.0118729	0.00458204	0
1255	0.0112494	0.00647951	0
1256	0.0121563	0.00686545	0
1257	0.0130641	0.00721579	0
1258	0.0139668	0.00754329	0
1259	0.014858	0.00786272	0
1260	0.0157315	0.00818819	0
1261	0.01658	0.00852999	0
1262	0.0173947	0.00889188	0
1263	0.0181648	0.00926918	0
1264	0.0188782	0.00964844	0
1265	0.0195218	0.0100088	0
1266	0.0200834	0.0103248	0
1267	0.0205527	0.0105711	0
1268	0.0209228	0.0107264	0
1269	0.0211917	0.0107771	0
1270	0.0213632	0.0107199	0
1271	0.0214474	0.0105611	0
1272	0.0214597	0.0103146	0
1273	0.0214198	0.0099989	0
1274	0.0213479	0.00963363	0
1275	0.0212623	0.00923698	0
1276	0.0211754	0.00882459	0
1277	0.0210925	0.00840954	0
1278	0.0210109	0.00800302	0
1279	0.0209213	0.00761506	0
1280	0.0208102	0.00725519	0
1281	0.0206625	0.00693279	0
1282	0.0204644	0.00665698	0
1283	0.0202053	0.00643611	0
1284	0.0198787	0.00627658	0
1285	0.0194818	0.00618143	0
1286	0.0190144	0.00614918	0
1287	0.018477	0.00617332	0
1288	0.0178694	0.00624294	0
1289	0.0171902	0.00634438	0
1290	0.0164371	0.00646332	0
1291	0.0156087	0.00658722	0
1292	0.0147059	0.00670744	0
1293	0.0137342	0.00682116	0
1294	0.0127045	0.00693254	0
1295	0.0116338	0.00705267	0
1296	0.0105434	0.00719759	0
1297	0.0114492	-0.00263231	0
1298	0.0116872	-0.00184069	0
1299	0.0119094	-0.00097783	0
1300	0.0121234	-4.41879e-05	0
1301	0.0123371	0.00095826	0
1302	0.0125574	0.00202612	0
1303	0.01279	0.00315468	0
1304	0.0130382	0.00433806	0
1305	0.0133033	0.00556937	0
1306	0.0135848	0.00684108	0
1307	0.0138805	0.00814564	0
1308	0.0141865	0.00947619	0
1309	0.0144979	0.0108273	0
1310	0.0148088	0.0121955	0
1311	0.0151122	0.0135797	0
1312	0.0154012	0.0149805	0
1313	0.0156693	0.0164005	0
1314	0.0159108	0.0178424	0
1315	0.0161218	0.019309	0
1316	0.0162998	0.020802	0
1317	0.0164438	0.0223217	0
1318	0.0165546	0.0238672	0
1319	0.0166345	0.0254366	0
1320	0.016687	0.0270271	0
1321	0.0167168	0.0286359	0
1322	0.0167289	0.0302598	0
1323	0.0167278	0.031896	0
1324	0.0167158	0.0335415	0
1325	0.0166925	0.0351933	0
1326	0.0166543	0.0368484	0
1327	0.0165941	0.038503	0
1328	0.0165026	0.0401531	0
1329	0.0163696	0.041794	0
1330	0.0161853	0.0434211	0
1331	0.0159411	0.0450299	0
1332	0.0156309	0.0466167	0
1333	0.015251	0.0481785	0
1334	0.00209945	-0.0298026	0
1335	0.00279147	-0.0306298	0
1336	0.00340169	-0.0313079	0
1337	0.0039368	-0.0318258	0
1338	0.00440603	-0.0321771	0
1339	0.00481774	-0.0323601	0
1340	0.00517669	-0.0323769	0
1341	0.00548287	-0.0322313	0
1342	0.00573192	-0.0319275	0
1343	0.0059164	-0.0314688	0
1344	0.00602749	-0.0308573	0
1345	0.00605665	-0.0300936	0
1346	0.0059972	-0.0291769	0
1347	0.00584569	-0.028106	0
1348	0.00560298	-0.0268797	0
1349	0.0148409	0.0383574	0
1350	0.0163037	0.0384515	0
1351	0.0177144	0.0384226	0
1352	0.0190907	0.0383101	0
1353	0.0204476	0.0381435	0
1354	0.0217939	0.0379451	0
1355	0.0231304	0.0377335	0
1356	0.024447	0.0375235	0
1357	0.0257205	0.0373259	0
1358	0.0269123	0.037146	0
1359	0.027969	0.0369836	0
1360	0.0288287	0.0368354	0
1361	0.0294354	0.0366997	0
1362	0.0297546	0.0365793	0
1363	0.029783	0.0364807	0
1364	0.0295442	0.0364121	0
1365	0.0290747	0.0363822	0
1366	0.0284102	0.0364011	0
1367	0.0275752	0.0364826	0
1368	0.0265781	0.0366467	0
1369	0.0254121	0.0369222	0
1370	0.0240603	0.0373507	0
1371	0.022505	0.0379886	0
1372	0.0207386	0.0389049	0
1373	0.0187755	0.0401737	0
1374	0.0166594	0.0418577	0
1375	0.0144592	0.0439884	0
1376	0.0137639	0.0211233	0
1377	0.0144254	0.0215744	0
1378	0.0150741	0.021953	0
1379	0.0157008	0.0222713	0
1380	0.0162981	0.0225428	0
1381	0.0168633	0.0227806	0
1382	0.0173983	0.0229943	0
1383	0.0179084	0.0231874	0
1384	0.0183985	0.0233573	0
1385	0.0188708	0.0234964	0
1386	0.0193229	0.0235947	0
1387	0.019748	0.0236421	0
1388	0.0201357	0.0236298	0
1389	0.0204739	0.0235505	0
1390	0.0207509	0.0233981	0
1391	0.020957	0.0231671	0
1392	0.0210866	0.0228522	0
1393	0.0211388	0.0224485	0
1394	0.0211173	0.0219519	0
1395	0.0210302	0.0213603	0
1396	0.0208893	0.0206746	0
1397	0.0207087	0.0198996	0
1398	0.0205039	0.0190445	0
1399	0.0202903	0.0181222	0
1400	0.0200808	0.0171478	0
1401	0.0198842	0.0161366	0
1402	0.0197033	0.015102	0
1403	0.0195339	0.0140535	0
1404	0.0193649	0.0129968	0
1405	0.0191793	0.0119354	0
1406	0.0189566	0.0108732	0
1407	0.0186771	0.0098181	0
1408	0.0183258	0.00878278	0
1409	0.0178964	0.00778491	0
1410	0.017393	0.00684485	0
1411	0.0168305	0.0059825	0
1412	0.0162319	0.00521402	0
1413	0.0156252	0.00454924	0
1414	0.0150381	0.00399019	0
1415	0.014495	0.00353124	0
1416	0.0140135	0.00316078	0
1417	0.0136032	0.00286397	0
1418	0.0132659	0.00262587	0
1419	0.0129972	0.00243396	0
1420	0.0127886	0.00227962	0
1421	0.0126297	0.00215835	0
1422	0.0125101	0.00206931	0
1423	0.0124207	0.00201463	0
1424	0.0123545	0.00199881	0
1425	0.0123058	0.0020282	0
1426	0.0122692	0.00211021	0
1427	0.0122374	0.00225224	0
1428	0.0121998	0.00246019	0
1429	0.0121419	0.00273724	0
1430	0.0120476	0.00308332	0
1431	0.0119014	0.00349597	0
1432	0.0116925	0.00397238	0
1433	0.0114174	0.00451181	0
1434	0.0117262	-0.00784898	0
1435	0.0136226	-0.0067883	0
1436	0.0153667	-0.0056512	0
1437	0.0169375	-0.004445	0
1438	0.0183254	-0.00318734	0
1439	0.01953	-0.00190202	0
1440	0.0205538	-0.000614196	0
1441	0.0213959	0.000653693	0
1442	0.0220475	0.00188452	0
1443	0.0224908	0.00306766	0
1444	0.0227024	0.00419857	0
1445	0.0226588	0.00527734	0
1446	0.0223438	0.00630662	0
1447	0.0217538	0.00728995	0
1448	0.0208995	0.00823057	0
1449	0.0198042	0.00913079	0
1450	0.0185001	0.0099909	0
1451	0.0170236	0.0108072	0
1452	0.0154128	0.0115686	0
1453	0.0137069	0.0122537	0
1454	0.0119524	0.012831	0
1455	0.0102139	0.0132708	0
1456	0.0102037	0.00909607	0
1457	0.012967	0.00986879	0
1458	0.0160338	0.0106135	0
1459	0.0193218	0.0113639	0
1460	0.0227451	0.0121665	0
1461	0.0262218	0.0130742	0
1462	0.0296792	0.0141394	0
1463	0.0330557	0.0154071	0
1464	0.0363025	0.0169099	0
1465	0.0393845	0.0186636	0
1466	0.0422826	0.0206654	0
1467	0.0449988	0.0228918	0
1468	0.0475658	0.0252951	0
1469	0.0500642	0.027792	0
1470	0.0526617	0.0302178	0
1471	0.0556986	0.0321198	0
1472	0.0593889	0.0318569	0
1473	0.0616609	0.0285797	0
1474	0.0626666	0.0246009	0
1475	0.0631845	0.0205016	0
1476	0.0634951	0.0163752	0
1477	0.0636965	0.0122376	0
1478	0.0638097	0.0080842	0
1479	0.063802	0.00390929	0
1480	0.0635931	-0.000267396	0
1481	0.0630844	-0.00437443	0
1482	0.0622058	-0.00830324	0
1483	0.0609273	-0.0119517	0
1484	0.0592429	-0.0152483	0
1485	0.057161	-0.0181561	0
1486	0.0547034	-0.020672	0
1487	0.0519062	-0.0228246	0
1488	0.0488186	-0.0246704	0
1489	0.0454997	-0.0262884	0
1490	0.0420141	-0.027772	0
1491	0.0384274	-0.0292197	0
1492	0.0348023	-0.0307251	0
1493	0.0311958	-0.0323689	0
1494	0.027658	-0.0342113	0
1495	0.0242291	-0.0362882	0
1496	0.0209366	-0.0386086	0
1497	0.0177889	-0.0411535	0
1498	0.014766	-0.0438739	0
1499	0.0118018	-0.0466816	0
1500	0.00874552	-0.0494058	0
1501	0.00527561	-0.0515884	0
1502	0.00119799	-0.0515856	0
1503	-0.0013962	-0.0485486	0
1504	-0.00264177	-0.044795	0
1505	-0.00330504	-0.0409164	0
1506	-0.00366125	-0.0370237	0
1507	-0.00381547	-0.0331599	0
1508	0.0118587	0.00706385	0
1509	0.0137049	0.00718582	0
1510	0.0156621	0.00737007	0
1511	0.0177079	0.00762412	0
1512	0.0198223	0.00794212	0
1513	0.0219901	0.0083041	0
1514	0.0242008	0.00867675	0
1515	0.0264477	0.00901569	0
1516	0.0287241	0.00926952	0
1517	0.0310202	0.00938572	0
1518	0.0333202	0.00931819	0
1519	0.0356025	0.00903521	0
1520	0.037843	0.00852495	0
1521	0.0400206	0.00779627	0
1522	0.0421214	0.00687454	0
1523	0.0441396	0.00579481	0
1524	0.0460756	0.00459545	0
1525	0.0479324	0.00331409	0
1526	0.049712	0.00198593	0
1527	0.0514115	0.000643831	0
1528	0.053021	-0.000681016	0
1529	0.054521	-0.00195874	0
1530	0.0558828	-0.00316143	0
1531	0.0570687	-0.00426491	0
1532	0.0580352	-0.00525146	0
1533	0.0587379	-0.00611255	0
1534	0.0591378	-0.0068507	0
1535	0.0592072	-0.00747974	0
1536	0.0589346	-0.00802314	0
1537	0.0583263	-0.00851072	0
1538	0.0574053	-0.00897432	0
1539	0.0562066	-0.00944329	0
1540	0.0547717	-0.00994027	0
1541	0.0531421	-0.0104778	0
1542	0.0513556	-0.0110561	0
1543	0.0494435	-0.011662	0
1544	0.0474307	-0.0122697	0
1545	0.0453378	-0.012842	0
1546	0.043184	-0.0133342	0
1547	0.0409903	-0.0136991	0
1548	0.0387815	-0.0138936	0
1549	0.0365852	-0.013887	0
1550	0.0344277	-0.0136658	0
1551	0.0323292	-0.0132362	0
1552	0.0302993	-0.01262	0
1553	0.0283368	-0.0118494	0
1554	0.0264319	-0.0109613	0
1555	0.0245701	-0.00999317	0
1556	0.0227368	-0.0089811	0
1557	0.0209205	-0.0079585	0
1558	0.0191151	-0.00695586	0
1559	0.0173213	-0.00600035	0
1560	0.0155473	-0.00511519	0
1561	0.0138078	-0.00431873	0
1562	0.0121219	-0.00362331	0
1563	0.0137443	0.00668792	0
1564	0.0174915	0.00723155	0
1565	0.0210689	0.00805206	0
1566	0.0244151	0.00916062	0
1567	0.0274865	0.0105516	0
1568	0.0302608	0.0122031	0
1569	0.032738	0.0140804	0
1570	0.0349388	0.0161404	0
1571	0.0369002	0.0183381	0
1572	0.0386685	0.0206318	0
1573	0.0402918	0.0229873	0
1574	0.0418121	0.0253787	0
1575	0.0432602	0.0277879	0
1576	0.0446534	0.0302017	0
1577	0.0459948	0.0326104	0
1578	0.0472764	0.0350067	0
1579	0.048481	0.0373862	0
1580	0.0495865	0.0397475	0
1581	0.0505688	0.0420932	0
1582	0.0514046	0.0444284	0
1583	0.0520744	0.0467587	0
1584	0.0525631	0.0490863	0
1585	0.0528623	0.0514069	0
1586	0.0529715	0.0537065	0
1587	0.052899	0.0559607	0
1588	0.0526629	0.0581356	0
1589	0.0522903	0.0601901	0
1590	0.0518146	0.0620795	0
1591	0.0512732	0.0637595	0
1592	0.0507042	0.0651895	0
1593	0.0501452	0.0663357	0
1594	0.0496311	0.0671735	0
1595	0.049194	0.0676891	0
1596	0.0488605	0.0678794	0
1597	0.0486494	0.0677504	0
1598	0.0485691	0.067315	0
1599	0.0486157	0.0665895	0
1600	0.048773	0.0655913	0
1601	0.0490146	0.064337	0
1602	0.0493082	0.0628432	0
1603	0.0496195	0.061127	0
1604	0.0499164	0.0592079	0
1605	0.0501721	0.0571076	0
1606	0.0503664	0.0548505	0
1607	0.0504843	0.0524614	0
1608	0.0505146	0.0499651	0
1609	0.0504475	0.0473847	0
1610	0.0502728	0.0447421	0
1611	0.0499799	0.0420578	0
1612	0.049559	0.0393516	0
1613	0.0490025	0.0366432	0
1614	0.0483066	0.0339531	0
1615	0.0474717	0.0313023	0
1616	0.046501	0.028713	0
1617	0.0454001	0.0262078	0
1618	0.0441751	0.0238093	0
1619	0.0428326	0.021538	0
1620	0.0413806	0.0194106	0
1621	0.0398297	0.0174384	0
1622	0.0381934	0.015625	0
1623	0.0364883	0.0139662	0
1624	0.034732	0.0124508	0
1625	0.0329415	0.0110627	0
1626	0.0311307	0.00978443	0
1627	0.029309	0.00860026	0
1628	0.0274819	0.00749873	0
1629	0.0256516	0.006474	0
1630	0.0238197	0.00552553	0
1631	0.0219891	0.00465636	0
1632	0.0201657	0.00387052	0
1633	0.0183587	0.0031702	0
1634	0.0165801	0.00255339	0
1635	0.0148431	0.00201293	0
1636	0.0131608	0.00153691	0
1637	0.0115453	0.00111039	0
1638	0.0114568	0.00382677	0
1639	0.0124872	0.00507241	0
1640	0.0136489	0.00637092	0
1641	0.0149202	0.00768796	0
1642	0.016282	0.00899098	0
1643	0.0177198	0.0102509	0
1644	0.0192248	0.0114425	0
1645	0.0207938	0.0125449	0
1646	0.0224278	0.0135399	0
1647	0.0241304	0.014412	0
1648	0.0259047	0.0151476	0
1649	0.0277508	0.0157351	0
1650	0.0296646	0.0161658	0
1651	0.031638	0.0164353	0
1652	0.0336605	0.0165445	0
1653	0.0357214	0.0165003	0
1654	0.037812	0.0163156	0
1655	0.039926	0.0160081	0
1656	0.0420577	0.0155986	0
1657	0.0441989	0.0151098	0
1658	0.0463339	0.0145643	0
1659	0.0484358	0.0139824	0
1660	0.0504628	0.0133792	0
1661	0.0523574	0.0127626	0
1662	0.0540484	0.0121315	0
1663	0.0554548	0.011477	0
1664	0.0564932	0.0107859	0
1665	0.0570851	0.0100444	0
1666	0.0571648	0.00924317	0
1667	0.0566854	0.00837935	0
1668	0.0556221	0.00745709	0
1669	0.0539734	0.00648551	0
1670	0.0517597	0.00547593	0
1671	0.0490199	0.0044396	0
1672	0.045807	0.00338673	0
1673	0.0421824	0.00232712	0
1674	0.0382109	0.00127157	0
1675	0.033955	0.000233308	0
1676	0.0294716	-0.000771495	0
1677	0.02481	-0.00172461	0
1678	0.0200115	-0.00260789	0
1679	0.0151107	-0.00340622	0
1680	0.0109334	0.007635	0
1681	0.0117066	0.00786423	0
1682	0.0124329	0.00805454	0
1683	0.013095	0.00820247	0
1684	0.0136772	0.00830328	0
1685	0.0141657	0.00835182	0
1686	0.0145486	0.00834408	0
1687	0.0148156	0.00827917	0
1688	0.0149588	0.00816107	0
1689	0.0149727	0.00799914	0
1690	0.0148559	0.00780652	0
1691	0.0146109	0.00759672	0
1692	0.0142439	0.00737979	0
1693	0.0137628	0.00715984	0
1694	0.0131767	0.00693424	0
1695	0.0124948	0.00669404	0
1696	0.0117272	0.00642497	0
1697	0.0108852	0.00610919	0
1698	0.0127423	-0.00166056	0
1699	0.0161877	-0.00174463	0
1700	0.0196791	-0.00212747	0
1701	0.0231785	-0.00279503	0
1702	0.0266514	-0.00369582	0
1703	0.0300707	-0.00475535	0
1704	0.033413	-0.00589375	0
1705	0.0366543	-0.0070399	0
1706	0.0397683	-0.00813981	0
1707	0.0427278	-0.00915939	0
1708	0.0455056	-0.0100833	0
1709	0.0480754	-0.0109132	0
1710	0.0504104	-0.0116656	0
1711	0.0524835	-0.012369	0
1712	0.0542683	-0.0130573	0
1713	0.0557398	-0.0137598	0
1714	0.0568745	-0.0144919	0
1715	0.0576521	-0.0152507	0
1716	0.05806	-0.0160172	0
1717	0.0581003	-0.0167656	0
1718	0.0577923	-0.017474	0
1719	0.0571678	-0.0181302	0
1720	0.0562639	-0.0187308	0
1721	0.0551158	-0.0192741	0
1722	0.0537537	-0.0197544	0
1723	0.0522019	-0.0201577	0
1724	0.0504791	-0.0204599	0
1725	0.0486003	-0.0206266	0
1726	0.0465797	-0.0206143	0
1727	0.0444345	-0.020373	0
1728	0.0421901	-0.0198513	0
1729	0.0398822	-0.019007	0
1730	0.0375531	-0.0178203	0
1731	0.0352409	-0.0163011	0
1732	0.0329692	-0.0144885	0
1733	0.030744	-0.0124406	0
1734	0.0285576	-0.0102261	0
1735	0.026396	-0.00791813	0
1736	0.0242473	-0.00559127	0
1737	0.0221072	-0.00331917	0
1738	0.0199834	-0.0011702	0
1739	0.0178981	0.000798202	0
1740	0.0158854	0.00254496	0
1741	0.0139859	0.00404753	0
1742	0.0122375	0.00529913	0
1743	0.0106662	0.00630287	0
1744	0.0114575	0.00878319	0
1745	0.0130094	0.0101671	0
1746	0.0146032	0.0115699	0
1747	0.0162184	0.012991	0
1748	0.0178425	0.0144335	0
1749	0.0194706	0.0159017	0
1750	0.0211035	0.017399	0
1751	0.0227447	0.0189257	0
1752	0.024398	0.0204762	0
1753	0.0260649	0.0220377	0
1754	0.0277426	0.0235898	0
1755	0.0294225	0.025105	0
1756	0.0310888	0.0265513	0
1757	0.0327182	0.0278955	0
1758	0.0342802	0.0291066	0
1759	0.0357384	0.0301586	0
1760	0.0370529	0.0310325	0
1761	0.0381823	0.0317166	0
1762	0.0390861	0.0322056	0
1763	0.0397254	0.0324983	0
1764	0.0400626	0.0325963	0
1765	0.0400617	0.0325027	0
1766	0.0396882	0.0322218	0
1767	0.038911	0.03176	0
1768	0.0377067	0.0311269	0
1769	0.0360645	0.0303354	0
1770	0.0339917	0.0294005	0
1771	0.0315173	0.0283368	0
1772	0.0286908	0.0271558	0
1773	0.0255778	0.0258632	0
1774	0.0222513	0.0244594	0
1775	0.0187826	0.0229406	0
1776	0.0152322	0.0213017	0
1777	0.0122041	-0.00397597	0
1778	0.0131295	-0.00448865	0
1779	0.0138821	-0.00484273	0
1780	0.0144528	-0.0050417	0
1781	0.0148333	-0.0051019	0
1782	0.0150185	-0.00505126	0
1783	0.0150089	-0.0049249	0
1784	0.0148124	-0.00475814	0
1785	0.0144436	-0.0045788	0
1786	0.0139207	-0.00440175	0
1787	0.0132615	-0.00422717	0
1788	0.012481	-0.00404271	0
1789	0.0115905	-0.00382759	0
1790	0.00973422	0.0101076	0
1791	0.0109923	0.0120791	0
1792	0.0122689	0.0139664	0
1793	0.0135446	0.0157153	0
1794	0.0147954	0.0172803	0
1795	0.0159927	0.0186272	0
1796	0.0171046	0.0197333	0
1797	0.0180981	0.0205879	0
1798	0.018942	0.0211919	0
1799	0.0196119	0.0215563	0
1800	0.0200936	0.0216997	0
1801	0.0203853	0.0216444	0
1802	0.0204974	0.0214124	0
1803	0.0204493	0.0210224	0
1804	0.0202641	0.0204885	0
1805	0.0199634	0.0198197	0
1806	0.0195609	0.01902	0
1807	0.0190588	0.0180889	0
1808	0.018445	0.0170202	0
1809	0.0176924	0.0158016	0
1810	0.0167616	0.0144148	0
1811	0.0156063	0.0128373	0
1812	0.0141808	0.0110467	0
1813	0.0124487	0.00902584	0
1814	0.0103908	0.00676885	0
1815	0.0100944	0.0094796	0
1816	0.0113826	0.0093677	0
1817	0.0126645	0.00929607	0
1818	0.0139125	0.00926403	0
1819	0.0151006	0.00926055	0
1820	0.0162057	0.00926529	0
1821	0.0172073	0.00925198	0
1822	0.0180885	0.00919313	0
1823	0.0188364	0.00906498	0
1824	0.0194447	0.00885129	0
1825	0.0199155	0.00854516	0
1826	0.0202613	0.00814869	0
1827	0.0205036	0.00767124	0
1828	0.0206699	0.00712713	0
1829	0.0207886	0.00653389	0
1830	0.0208842	0.00591121	0
1831	0.0209722	0.00528024	0
1832	0.0210569	0.00466277	0
1833	0.0211296	0.00407976	0
1834	0.0211691	0.0035491	0
1835	0.0211439	0.00308317	0
1836	0.0210161	0.00268653	0
1837	0.0207464	0.00235479	0
1838	0.0202997	0.00207497	0
1839	0.0196501	0.0018277	0
1840	0.0187841	0.00159055	0
1841	0.0177018	0.00134133	0
1842	0.0164155	0.00106037	0
1843	0.0149484	0.000731676	0
1844	0.0133316	0.00034372	0
1845	0.0116034	-0.000109295	0
1846	0.0114296	0.0115006	0
1847	0.0141642	0.0135381	0
1848	0.0169732	0.0156058	0
1849	0.019839	0.0176861	0
1850	0.0227523	0.0197634	0
1851	0.02571	0.0218252	0
1852	0.0287135	0.0238635	0
1853	0.0317655	0.025876	0
1854	0.0348689	0.027868	0
1855	0.038025	0.029853	0
1856	0.0412329	0.0318517	0
1857	0.0444885	0.03389	0
1858	0.047784	0.035996	0
1859	0.0511072	0.0381946	0
1860	0.0544405	0.0405039	0
1861	0.05776	0.0429307	0
1862	0.0610344	0.0454679	0
1863	0.0642234	0.048094	0
1864	0.0672762	0.0507733	0
1865	0.0701314	0.053459	0
1866	0.0727181	0.0560968	0
1867	0.0749605	0.0586302	0
1868	0.0767849	0.0610053	0
1869	0.078129	0.0631757	0
1870	0.0789515	0.0651064	0
1871	0.0792399	0.0667753	0
1872	0.0790143	0.0681735	0
1873	0.0783254	0.0693045	0
1874	0.077247	0.0701812	0
1875	0.075865	0.0708232	0
1876	0.0742658	0.0712541	0
1877	0.0725266	0.0714983	0
1878	0.070709	0.0715795	0
1879	0.0688567	0.0715189	0
1880	0.066997	0.0713349	0
1881	0.0651439	0.0710412	0
1882	0.0633026	0.0706461	0
1883	0.0614727	0.0701499	0
1884	0.0596518	0.0695436	0
1885	0.0578359	0.0688086	0
1886	0.0560203	0.0679171	0
1887	0.0541991	0.0668355	0
1888	0.0523648	0.0655287	0
1889	0.0505092	0.0639649	0
1890	0.048624	0.0621211	0
1891	0.0467024	0.0599862	0
1892	0.0447423	0.0575638	0
1893	0.0427486	0.0548711	0
1894	0.0407371	0.0519376	0
1895	0.0387349	0.0488004	0
1896	0.0367808	0.0455013	0
1897	0.0349209	0.0420836	0
1898	0.033203	0.0385899	0
1899	0.0316695	0.0350619	0
1900	0.0303502	0.0315387	0
1901	0.0292575	0.0280565	0
1902	0.0283851	0.024646	0
1903	0.0277095	0.0213307	0
1904	0.0271943	0.0181264	0
1905	0.026797	0.0150411	0
1906	0.0264737	0.0120768	0
1907	0.0261843	0.00923194	0
1908	0.0258946	0.00650269	0
1909	0.0255771	0.00388454	0
1910	0.0252102	0.001373	0
1911	0.0247769	-0.00103571	0
1912	0.0242637	-0.00334379	0
1913	0.0236595	-0.00555085	0
1914	0.0229561	-0.00765306	0
1915	0.0221491	-0.00964264	0
1916	0.0212388	-0.011508	0
1917	0.0202316	-0.0132348	0
1918	0.0191407	-0.0148075	0
1919	0.0179857	-0.0162118	0
1920	0.0167911	-0.017437	0
1921	0.0155844	-0.0184782	0
1922	0.0143923	-0.0193374	0
1923	0.0132384	-0.0200237	0
1924	0.0121402	-0.0205515	0
1925	0.0111087	-0.0209392	0
1926	0.0101487	-0.0212066	0
1927	0.00926011	-0.0213736	0
1928	0.00843949	-0.0214596	0
1929	0.0112718	0.0104321	0
1930	0.0136764	0.0103127	0
1931	0.0161823	0.010076	0
1932	0.0187783	0.00970924	0
1933	0.0214426	0.0091967	0
1934	0.0241386	0.00852419	0
1935	0.0268145	0.00768566	0
1936	0.0294079	0.00669071	0
1937	0.0318532	0.00556916	0
1938	0.034092	0.00436999	0
1939	0.0360809	0.00315411	0
1940	0.0377951	0.00198312	0
1941	0.0392271	0.000907993	0
1942	0.0403834	-3.8953e-05	0
1943	0.0412792	-0.000846784	0
1944	0.0419339	-0.00152351	0
1945	0.0423674	-0.00208982	0
1946	0.0425964	-0.00257132	0
1947	0.0426308	-0.00299167	0
1948	0.0424705	-0.00336834	0
1949	0.0421046	-0.00371141	0
1950	0.041512	-0.0040243	0
1951	0.0406642	-0.00430481	0
1952	0.0395307	-0.00454535	0
1953	0.0380844	-0.00473238	0
1954	0.0363087	-0.00484653	0
1955	0.0342043	-0.00486519	0
1956	0.0317924	-0.00476781	0
1957	0.0291135	-0.00454209	0
1958	0.0262206	-0.00418772	0
1959	0.023171	-0.00371574	0
1960	0.0200188	-0.0031443	0
1961	0.0168114	-0.00249266	0
1962	0.0135887	-0.00177563	0
1963	0.0101317	0.010925	0
1964	0.0118193	0.0108996	0
1965	0.0132602	0.0108453	0
1966	0.0144061	0.0107557	0
1967	0.0152217	0.0106397	0
1968	0.0156923	0.0105163	0
1969	0.015829	0.0104022	0
1970	0.0156682	0.010299	0
1971	0.0152682	0.0101891	0
1972	0.0147038	0.0100414	0
1973	0.0140583	0.00982165	0
1974	0.0134154	0.00950348	0
1975	0.0128494	0.00907435	0
1976	0.0124187	0.00853764	0
1977	0.0121596	0.00791141	0
1978	0.0120815	0.00722492	0
1979	0.0121643	0.0065131	0
1980	0.0123587	0.00581017	0
1981	0.0125935	0.0051446	0
1982	0.0127902	0.00453609	0
1983	0.0128809	0.00399242	0
1984	0.012821	0.00350466	0
1985	0.0125907	0.00304477	0
1986	0.0121861	0.00257089	0
1987	0.0116098	0.0020386	0
1988	0.0118858	-0.0053962	0
1989	0.0136349	-0.00670063	0
1990	0.0152158	-0.00808827	0
1991	0.0165846	-0.00956856	0
1992	0.0177063	-0.0111393	0
1993	0.0185602	-0.0127851	0
1994	0.0191457	-0.0144787	0
1995	0.0194856	-0.016184	0
1996	0.0196245	-0.0178623	0
1997	0.0196213	-0.0194756	0
1998	0.0195377	-0.020988	0
[truncated: 39,016 more rows]
