# Supplementary material for: Automatic mapping of multiplexed social receptive fields by deep learning and GPU-accelerated 3D videography
Source: Nat Commun. 2022 Feb 1;13:593. doi: 10.1038/s41467-022-28153-7 (PMC8807631; doi:10.1038/s41467-022-28153-7)
Supplement: Supplementary file 11 — Source Data File [file 41467_2022_28153_MOESM11_ESM.zip › ebbesen_froemke_source/source_5e.xlsx]

## Sheet: Sheet1
	up_speed	state
0	0.0050629	0
1	0.00346585	0
2	0.0018769	0
3	0.000315661	0
4	-0.0012038	0
5	-0.00267252	0
6	-0.00408544	0
7	-0.00543996	0
8	-0.00550515	0
9	-0.00525037	0
10	-0.00498626	0
11	-0.00471768	0
12	-0.00444732	0
13	-0.00417544	0
14	-0.00390004	0
15	-0.0036175	0
16	-0.00332343	0
17	-0.00301365	0
18	-0.0026851	0
19	-0.00233659	0
20	-0.00196946	0
21	-0.00158775	0
22	-0.00119811	0
23	-0.000809258	0
24	-0.000431176	0
25	-7.41235e-05	0
26	0.000252177	0
27	0.000539073	0
28	0.000779162	0
29	0.000966201	0
30	0.00109495	0
31	0.00116123	0
32	0.00116223	0
33	0.00109728	0
34	0.000968726	0
35	0.000782754	0
36	0.000549819	0
37	0.000284383	0
38	3.86288e-06	0
39	-0.000273114	0
40	-0.0005289	0
41	-0.00074903	0
42	-0.00092403	0
43	-0.00105046	0
44	-0.001131	0
45	-0.00117362	0
46	-0.00118997	0
47	-0.0011933	0
48	-0.00119625	0
49	-0.00120883	0
50	-0.00123696	0
51	-0.00128157	0
52	-0.00133857	0
53	-0.00139948	0
54	-0.0014526	0
55	-0.00148445	0
56	-0.0014811	0
57	-0.00142926	0
58	-0.00131688	0
59	-0.00113364	0
60	-0.00087118	0
61	-0.000523685	0
62	-8.86284e-05	0
63	0.000432181	0
64	0.00103157	0
65	0.00169629	0
66	0.00240695	0
67	0.00313888	0
68	0.0038638	0
69	0.00455237	0
70	0.00517716	0
71	0.00538235	0
72	0.00512557	0
73	0.00480041	0
74	0.00439832	0
75	0.0039169	0
76	0.00336118	0
77	0.0027438	0
78	0.00208414	0
79	0.00140641	0
80	0.000737043	0
81	0.000101733	0
82	-0.000477233	0
83	-0.000983101	0
84	-0.00140581	0
85	-0.00174211	0
86	-0.00199472	0
87	-0.00217083	0
88	-0.00228031	0
89	-0.00233407	0
90	-0.00234289	0
91	-0.00231673	0
92	-0.00226463	0
93	-0.00219487	0
94	-0.00211508	0
95	-0.00203222	0
96	-0.00195213	0
97	-0.00187885	0
98	-0.00181401	0
99	-0.00175643	0
100	-0.00170236	0
101	-0.00164636	0
102	-0.00158272	0
103	-0.001507	0
104	-0.0014174	0
105	-0.00131542	0
106	-0.00120569	0
107	-0.00109504	0
108	-0.000990821	0
109	-0.000899138	0
110	-0.000823165	0
111	-0.000762073	0
112	-0.000710803	0
113	-0.000660802	0
114	-0.000601641	0
115	-0.000523188	0
116	-0.000417842	0
117	-0.00028228	0
118	-0.000118247	0
119	6.77875e-05	0
120	0.000265999	0
121	0.000465205	0
122	0.000654947	0
123	0.000827169	0
124	0.000977166	0
125	0.0011037	0
126	0.00120841	0
127	0.00129476	0
128	0.00136697	0
129	0.00142908	0
130	0.0014846	0
131	0.00153657	0
132	0.00158814	0
133	0.00164318	0
134	0.00170664	0
135	0.00178447	0
136	0.0018828	0
137	0.00200671	0
138	0.00215874	0
139	0.00233756	0
140	0.00253716	0
141	0.00274677	0
142	0.00295166	0
143	0.00313475	0
144	0.00327875	0
145	0.0033687	0
146	0.00339422	0
147	0.00335112	0
148	0.00324205	0
149	0.00307598	0
150	0.00286653	0
151	0.00262975	0
152	0.00238163	0
153	0.00213595	0
154	0.00190284	0
155	0.00168812	0
156	0.00149353	0
157	0.00131751	0
158	0.00115638	0
159	0.00100553	0
160	0.000860454	0
161	0.000717448	0
162	0.000573864	0
163	0.00042802	0
164	0.000278855	0
165	0.000125541	0
166	-3.27513e-05	0
167	-0.000196807	0
168	-0.000366961	0
169	-0.000542417	0
170	-0.000720459	0
171	-0.000895812	0
172	-0.00106042	0
173	-0.00120386	0
174	-0.00131438	0
175	-0.00138058	0
176	-0.0013932	0
177	-0.00134684	0
178	-0.00124108	0
179	-0.00108074	0
180	-0.000875289	0
181	-0.000637471	0
182	-0.000381416	0
183	-0.000120687	0
184	0.000133438	0
185	0.000373154	0
186	0.000594632	0
187	0.000797841	0
188	0.000985779	0
189	0.00116334	0
190	0.00133605	0
191	0.00150896	0
192	0.00168584	0
193	0.00186884	0
194	0.00205858	0
195	0.00225454	0
196	0.00245551	0
197	0.00266009	0
198	0.00286679	0
199	0.00307407	0
200	0.00327996	0
201	0.00348175	0
202	0.00367565	0
203	0.00385672	0
204	0.00401919	0
205	0.00415712	0
206	0.00426535	0
207	0.0043404	0
208	0.0043812	0
209	0.00438933	0
210	0.00436867	0
211	0.00432473	0
212	0.0042637	0
213	0.0041916	0
214	0.0041138	0
215	0.00403497	0
216	0.0039593	0
217	0.00389097	0
218	0.00383439	0
219	0.00379413	0
220	0.00377427	0
221	0.00377742	0
222	0.00380348	0
223	0.00384872	0
224	0.00390547	0
225	0.00396271	0
226	0.00400758	0
227	0.0040275	0
228	0.00401241	0
229	0.00395654	0
230	0.00385927	0
231	0.00372499	0
232	0.00356193	0
233	0.00338037	0
234	0.00319073	0
235	0.0030018	0
236	0.0028196	0
237	0.0026469	0
238	0.00248363	0
239	0.00232781	0
240	0.00217701	0
241	0.0020297	0
242	0.00188613	0
243	0.0017484	0
244	0.00161963	0
245	0.00150234	0
246	0.00139668	0
247	0.00129909	0
248	0.00120192	0
249	0.0010945	0
250	0.000965398	0
251	0.000805545	0
252	0.000611272	0
253	0.000386484	0
254	0.00014321	0
255	-9.97702e-05	0
256	-0.000320049	0
257	-0.000495786	0
258	-0.00061003	0
259	-0.000654116	0
260	-0.000629343	0
261	-0.00054655	0
262	-0.000423707	0
263	-0.000282118	0
264	-0.000142122	0
265	-1.92339e-05	0
266	7.84797e-05	0
267	0.000151284	0
268	0.000206847	0
269	0.000257793	0
270	0.000318382	0
271	0.000401103	0
272	0.000513998	0
273	0.000659277	0
274	0.00083345	0
275	0.00102879	0
276	0.00123553	0
277	0.00144419	0
278	0.0016472	0
279	0.00183959	0
280	0.00201862	0
281	0.00218276	0
282	0.00233052	0
283	0.00245967	0
284	0.00256711	0
285	0.00264948	0
286	0.00270423	0
287	0.00273072	0
288	0.00273111	0
289	0.00271066	0
290	0.00267748	0
291	0.00264163	0
292	0.00261382	0
293	0.00260371	0
294	0.00261812	0
295	0.00265938	0
296	0.00272425	0
297	0.0028036	0
298	0.00288313	0
299	0.00294509	0
300	0.00297079	0
301	0.00294337	0
302	0.00285025	0
303	0.00268492	0
304	0.00244765	0
305	0.00214523	0
306	0.00178983	0
307	0.00139751	0
308	0.000986518	0
309	0.000575586	0
310	0.000182391	0
311	-0.000177959	0
312	-0.000494346	0
313	-0.00076082	0
314	-0.000977281	0
315	-0.00114934	0
316	-0.0012872	0
317	-0.00140364	0
318	-0.00151155	0
319	-0.0016216	0
320	-0.00174078	0
321	-0.00187208	0
322	-0.00201533	0
323	-0.0021688	0
324	-0.00233069	0
325	-0.00250016	0
326	-0.00267726	0
327	-0.00286221	0
328	-0.00305409	0
329	-0.00324975	0
330	-0.00344333	0
331	-0.00362661	0
332	-0.00379013	0
333	-0.00392473	0
334	-0.0040232	0
335	-0.00408155	0
336	-0.00409981	0
337	-0.0040821	0
338	-0.00403616	0
339	-0.00397225	0
340	-0.00390173	0
341	-0.00383552	0
342	-0.00378262	0
343	-0.00374926	0
344	-0.00373864	0
345	-0.0037516	0
346	-0.00378781	0
347	-0.00384733	0
348	-0.00393169	0
349	-0.00404421	0
350	-0.00418921	0
351	-0.00437021	0
352	-0.00458771	0
353	-0.0048372	0
354	-0.00510825	0
355	-0.00538494	0
356	-0.00564781	0
357	-0.00587681	0
358	-0.00605455	0
359	-0.00616905	0
360	-0.00621539	0
361	-0.00619589	0
362	-0.00611905	0
363	-0.00599751	0
364	-0.00584562	0
365	-0.0056772	0
366	-0.00550384	0
367	-0.00533395	0
368	-0.00517242	0
369	-0.00502094	0
370	-0.00487853	0
371	-0.0047422	0
372	-0.00460766	0
373	-0.00446978	0
374	-0.00432302	0
375	-0.00416163	0
376	-0.00397986	0
377	-0.00377218	0
378	-0.00353374	0
379	-0.00326109	0
380	-0.00295303	0
381	-0.00261163	0
382	-0.00224289	0
383	-0.00185691	0
384	-0.00146736	0
385	-0.00109023	0
386	-0.000742021	0
387	-0.000437729	0
388	-0.000188895	0
389	-2.10144e-06	0
390	0.000121863	0
391	0.000188061	0
392	0.000206678	0
393	0.000191632	0
394	0.000158798	0
395	0.000124148	0
396	0.000102108	0
397	0.000104321	0
398	0.000138863	0
399	0.000209829	0
400	0.00031718	0
401	0.000456807	0
402	0.000620897	0
403	0.000798744	0
404	0.000978135	0
405	0.00114726	0
406	0.00129687	0
407	0.00142225	0
408	0.00152444	0
409	0.00161036	0
410	0.00169174	0
411	0.00178294	0
412	0.00189839	0
413	0.00205	0
414	0.0022454	0
415	0.0024872	0
416	0.00277344	0
417	0.00309878	0
418	0.00345624	0
419	0.00383865	0
420	0.00423969	0
421	0.00465413	0
422	0.00507753	0
423	0.00550556	0
424	0.00537083	0
425	0.00496728	0
426	0.00458097	0
427	0.00420397	0
428	0.00382842	0
429	0.00344841	0
430	0.00306082	0
431	0.00266492	0
432	0.00226137	0
433	0.00185089	0
434	0.0014333	0
435	0.00100731	0
436	0.000570942	0
437	0.000122599	0
438	-0.00033779	0
439	-0.00080774	0
440	-0.00128162	0
441	-0.00175064	0
442	-0.00220336	0
443	-0.00262686	0
444	-0.00300826	0
445	-0.00333651	0
446	-0.00360428	0
447	-0.00380945	0
448	-0.00395601	0
449	-0.00405408	0
450	-0.00411888	0
451	-0.00416881	0
452	-0.00422294	0
453	-0.00429836	0
454	-0.0044081	0
455	-0.00455997	0
456	-0.00475651	0
457	-0.00499589	0
458	-0.00527332	0
459	-0.00558228	0
460	-0.00527328	0
461	-0.00486658	0
462	-0.00440068	0
463	-0.00387106	0
464	-0.0032744	0
465	-0.00260854	0
466	-0.00187251	0
467	-0.00106677	0
468	-0.000193685	0
469	0.000741788	0
470	0.00173128	0
471	0.00276225	0
472	0.00381772	0
473	0.00487667	0
474	0.0054281	0
475	0.00456673	0
476	0.00378267	0
477	0.00307866	0
478	0.00245014	0
479	0.00188556	0
480	0.0013674	0
481	0.000874033	0
482	0.00038252	0
483	-0.000128325	0
484	-0.000675249	0
485	-0.00126898	0
486	-0.00191401	0
487	-0.00260947	0
488	-0.00335047	0
489	-0.00412915	0
490	-0.00493506	0
491	-0.00499165	0
492	-0.00410929	0
493	-0.00317424	0
494	-0.00219815	0
495	-0.00119348	0
496	-0.000172815	0
497	0.000851909	0
498	0.00187044	0
499	0.00287519	0
500	0.00386175	0
501	0.00482865	0
502	0.00529945	0
503	0.00450388	0
504	0.00374234	0
505	0.00300993	0
506	0.00229771	0
507	0.0015937	0
508	0.000884477	0
509	0.000157295	0
510	-0.000597372	0
511	-0.0013833	0
512	-0.00219658	0
513	-0.00302473	0
514	-0.00384732	0
515	-0.00463792	0
516	-0.00536692	0
517	-0.00600473	0
518	-0.00652455	0
519	-0.00690452	0
520	-0.00712924	0
521	-0.00719073	0
522	-0.00708909	0
523	-0.0068329	0
524	-0.00643907	0
525	-0.00593188	0
526	-0.00534094	0
527	-0.00469823	0
528	-0.00403456	0
529	-0.00337621	0
530	-0.00274241	0
531	-0.00214424	0
532	-0.00158494	0
533	-0.00106141	0
534	-0.000566389	0
535	-9.06639e-05	0
536	0.000375093	0
537	0.000838965	0
538	0.00130687	0
539	0.00178187	0
540	0.0022636	0
541	0.00274785	0
542	0.00322647	0
543	0.00368779	0
544	0.00411769	0
545	0.00450102	0
546	0.00482326	0
547	0.00507167	0
548	0.00523586	0
549	0.00530765	0
550	0.00528046	0
551	0.00514872	0
552	0.00490772	0
553	0.00455425	0
554	0.00408773	0
555	0.00351164	0
556	0.00283458	0
557	0.00207063	0
558	0.00123861	0
559	0.000360712	0
560	-0.000539506	0
561	-0.00143893	0
562	-0.00231628	0
563	-0.00315279	0
564	-0.00393227	0
565	-0.00464061	0
566	-0.00526533	0
567	-0.00579518	0
568	-0.00622004	0
569	-0.00653128	0
570	-0.00672219	0
571	-0.00678877	0
572	-0.00673043	0
573	-0.00655079	0
574	-0.00625816	0
575	-0.00586579	0
576	-0.00539124	0
577	-0.00485497	0
578	-0.00427798	0
579	-0.00367871	0
580	-0.00307006	0
581	-0.00245714	0
582	-0.00183658	0
583	-0.00119777	0
584	-0.000525985	0
585	0.000193431	0
586	0.000970566	0
587	0.00180722	0
588	0.00269467	0
589	0.00361318	0
590	0.00453329	0
591	0.00541832	0
592	0.005136	0
593	0.00395289	0
594	0.00262483	0
595	0.00119129	0
596	-0.000304031	0
597	-0.00181486	0
598	-0.00329435	0
599	-0.00469777	0
600	-0.00473518	0
601	-0.00354553	0
602	-0.00231475	0
603	-0.0010714	0
604	0.00015724	0
605	0.00134591	0
606	0.00247124	0
607	0.00351116	0
608	0.00444407	0
609	0.00524864	0
610	0.00590428	0
611	0.00639266	0
612	0.00669977	0
613	0.00681823	0
614	0.00674901	0
615	0.00650229	0
616	0.00609709	0
617	0.00555978	0
618	0.00492172	0
619	0.00421638	0
620	0.00347633	0
621	0.00273052	0
622	0.00200223	0
623	0.0013079	0
624	0.000657112	0
625	5.35324e-05	0
626	-0.000503472	0
627	-0.00101696	0
628	-0.00149082	0
629	-0.0019287	0
630	-0.00233374	0
631	-0.00270885	0
632	-0.00305737	0
633	-0.00338374	0
634	-0.0036938	0
635	-0.00399441	0
636	-0.00429235	0
637	-0.00459264	0
638	-0.00489661	0
639	-0.00520038	0
640	-0.00549433	0
641	-0.00576372	0
642	-0.00599075	0
643	-0.00615738	0
644	-0.00624844	0
645	-0.00625441	0
646	-0.00617329	0
647	-0.00601121	0
648	-0.00578191	0
649	-0.00550512	0
650	-0.00520421	0
651	-0.00490356	0
652	-0.00462611	0
653	-0.0043913	0
654	-0.00421387	0
655	-0.00410322	0
656	-0.00406331	0
657	-0.00409277	0
658	-0.00418518	0
659	-0.00432949	0
660	-0.00451068	0
661	-0.00471078	0
662	-0.00491034	0
663	-0.0050899	0
664	-0.00523162	0
665	-0.00532057	0
666	-0.00534575	0
667	-0.00530076	0
668	-0.00518419	0
669	-0.00499971	0
670	-0.00475578	0
671	-0.00446504	0
672	-0.0041432	0
673	-0.00380764	0
674	-0.00347591	0
675	-0.00316416	0
676	-0.002886	0
677	-0.00265178	0
678	-0.00246834	0
679	-0.00233937	0
680	-0.00226585	0
681	-0.00224659	0
682	-0.00227842	0
683	-0.00235607	0
684	-0.00247189	0
685	-0.00261559	0
686	-0.00277467	0
687	-0.00293547	0
688	-0.00308495	0
689	-0.00321279	0
690	-0.0033132	0
691	-0.00338592	0
692	-0.00343617	0
693	-0.00347341	0
694	-0.00350942	0
695	-0.00355607	0
696	-0.00362326	0
697	-0.00371751	0
698	-0.00384121	0
699	-0.00399265	0
700	-0.00416665	0
701	-0.00435544	0
702	-0.00454974	0
703	-0.00473968	0
704	-0.00491562	0
705	-0.00506874	0
706	-0.00519149	0
707	-0.00527773	0
708	-0.00532274	0
709	-0.00532285	0
710	-0.00527499	0
711	-0.00517622	0
712	-0.0050235	0
713	-0.00481398	0
714	-0.00454588	0
715	-0.00421965	0
716	-0.00383908	0
717	-0.00341195	0
718	-0.00294965	0
719	-0.00246583	0
720	-0.00197436	0
721	-0.0014871	0
722	-0.00101215	0
723	-0.000553223	0
724	-0.000110205	0
725	0.000319326	0
726	0.000738071	0
727	0.00114724	0
728	0.00154555	0
729	0.00192924	0
730	0.002293	0
731	0.00263137	0
732	0.00294015	0
733	0.00321734	0
734	0.00346341	0
735	0.00368095	0
736	0.00387388	0
737	0.00404641	0
738	0.0042021	0
739	0.00434293	0
740	0.00446854	0
741	0.00457577	0
742	0.00465849	0
743	0.00470796	0
744	0.00471387	0
745	0.00466581	0
746	0.00455522	0
747	0.00437706	0
748	0.004131	0
749	0.00382179	0
750	0.00345859	0
751	0.00305377	0
752	0.00262138	0
753	0.00217577	0
754	0.00173067	0
755	0.00129865	0
756	0.000890787	0
757	0.000516293	0
758	0.000181916	0
759	-0.000108891	0
760	-0.000356724	0
761	-0.000566546	0
762	-0.000747238	0
763	-0.000910295	0
764	-0.00106785	0
765	-0.00123047	0
766	-0.00140523	0
767	-0.00159453	0
768	-0.00179575	0
769	-0.00200178	0
770	-0.00220206	0
771	-0.00238382	0
772	-0.0025333	0
773	-0.00263681	0
774	-0.00268156	0
775	-0.00265651	0
776	-0.00255314	0
777	-0.00236628	0
778	-0.00209498	0
779	-0.00174326	0
780	-0.00132071	0
781	-0.000842599	0
782	-0.000329346	0
783	0.000194721	0
784	0.000703358	0
785	0.00117091	0
786	0.00157502	0
787	0.00189909	0
788	0.00213411	0
789	0.00227963	0
790	0.00234357	0
791	0.00234101	0
792	0.00229205	0
793	0.00221896	0
794	0.00214323	0
795	0.00208287	0
796	0.00205044	0
797	0.00205224	0
798	0.00208867	0
799	0.00215553	0
800	0.00224595	0
801	0.00235225	0
802	0.00246746	0
803	0.0025861	0
804	0.0027041	0
805	0.00281825	0
806	0.00292538	0
807	0.00302182	0
808	0.00310341	0
809	0.00316629	0
810	0.00320831	0
811	0.00323053	0
812	0.00323844	0
813	0.00324212	0
814	0.00325526	0
815	0.0032931	0
816	0.00336981	0
817	0.00349604	0
818	0.00367724	0
819	0.00391303	0
820	0.00419775	0
821	0.00452158	0
822	0.00487202	0
823	0.00523534	0
824	0.00524544	0
825	0.00489612	0
826	0.00454593	0
827	0.00419601	0
828	0.00384804	0
829	0.00350447	0
830	0.00316817	0
831	0.00284163	0
832	0.00252627	0
833	0.0022222	0
834	0.00192842	0
835	0.00164339	0
836	0.00136567	0
837	0.00109434	0
838	0.000829108	0
839	0.000570395	0
840	0.000319356	0
841	7.81432e-05	0
842	-0.000149756	0
843	-0.000359329	0
844	-0.000544265	0
845	-0.000697736	0
846	-0.000813651	0
847	-0.000888053	0
848	-0.000920255	0
849	-0.000913319	0
850	-0.000873752	0
851	-0.000810508	0
852	-0.000733612	0
853	-0.0006528	0
854	-0.000576529	0
855	-0.000511496	0
856	-0.000462657	0
857	-0.000433536	0
858	-0.000426573	0
859	-0.000443297	0
860	-0.000484213	0
861	-0.000548486	0
862	-0.000633563	0
863	-0.000734978	0
864	-0.000846522	0
865	-0.000960892	0
866	-0.00107076	0
867	-0.00117012	0
868	-0.00125555	0
869	-0.00132729	0
870	-0.00138956	0
871	-0.00145028	0
872	-0.00152002	0
873	-0.00161039	0
874	-0.00173218	0
875	-0.00189356	0
876	-0.00209875	0
877	-0.00234732	0
878	-0.0026343	0
879	-0.00295103	0
880	-0.00328669	0
881	-0.00362987	0
882	-0.0039702	0
883	-0.00429942	0
884	-0.00461185	0
885	-0.00490428	0
886	-0.00517525	0
887	-0.00542412	0
888	-0.00565008	0
889	-0.00585143	0
890	-0.00602529	0
891	-0.00616796	0
892	-0.00627578	0
893	-0.00634629	0
894	-0.0063793	0
895	-0.00637734	0
896	-0.00634531	0
897	-0.0062893	0
898	-0.00621486	0
899	-0.00612533	0
900	-0.00602064	0
901	-0.00589719	0
902	-0.00574855	0
903	-0.00556707	0
904	-0.0053457	0
905	-0.00507973	0
906	-0.00476789	0
907	-0.00441274	0
908	-0.00402009	0
909	-0.00359789	0
910	-0.00315463	0
911	-0.00269786	0
912	-0.00223303	0
913	-0.001763	0
914	-0.00128816	0
915	-0.000807331	0
916	-0.000318955	0
917	0.000177526	0
918	0.000680451	0
919	0.00118517	0
920	0.00168394	0
921	0.00216653	0
922	0.00262151	0
923	0.00303786	0
924	0.00340656	0
925	0.00372161	0
926	0.00398027	0
927	0.00418251	0
928	0.00432983	0
929	0.00442409	0
930	0.00446671	0
931	0.00445855	0
932	0.00440053	0
933	0.00429459	0
934	0.00414483	0
935	0.00395804	0
936	0.00374366	0
937	0.00351305	0
938	0.00327813	0
939	0.0030499	0
940	0.00283708	0
941	0.00264515	0
942	0.0024759	0
943	0.00232755	0
944	0.00219517	0
945	0.00207144	0
946	0.00194756	0
947	0.00181427	0
948	0.00166303	0
949	0.00148712	0
950	0.00128275	0
951	0.00104967	0
952	0.000791373	0
953	0.000514654	0
954	0.000228711	0
955	-5.60515e-05	0
956	-0.000329182	0
957	-0.000581066	0
958	-0.000803439	0
959	-0.000989593	0
960	-0.00113448	0
961	-0.00123492	0
962	-0.00129003	0
963	-0.0013018	0
964	-0.00127554	0
965	-0.00122006	0
966	-0.00114719	0
967	-0.00107096	0
968	-0.00100635	0
969	-0.000968045	0
970	-0.000969392	0
971	-0.00102153	0
972	-0.00113265	0
973	-0.00130724	0
974	-0.00154509	0
975	-0.00184046	0
976	-0.00218144	0
977	-0.00255012	0
978	-0.00292376	0
979	-0.00327704	0
980	-0.00358497	0
981	-0.00382594	0
982	-0.00398416	0
983	-0.00405096	0
984	-0.00402475	0
985	-0.0039099	0
986	-0.00371499	0
987	-0.00345114	0
988	-0.00313063	0
989	-0.00276615	0
990	-0.00237026	0
991	-0.00195501	0
992	-0.00153122	0
993	-0.00110769	0
994	-0.000690225	0
995	-0.000280995	0
996	0.000121788	0
997	0.000523726	0
998	0.000933793	0
999	0.00136367	0
1000	0.00182688	0
1001	0.00233771	0
1002	0.0029096	0
1003	0.00355318	0
1004	0.00427402	0
1005	0.00507054	0
1006	0.00539611	0
1007	0.00443403	0
1008	0.00344821	0
1009	0.00245138	0
1010	0.00145546	0
1011	0.000472374	0
1012	-0.000485	0
1013	-0.00140242	0
1014	-0.00226475	0
1015	-0.0030573	0
1016	-0.00376795	0
1017	-0.00438931	0
1018	-0.00492038	0
1019	-0.00536734	0
1020	-0.00546085	0
1021	-0.00495088	0
1022	-0.00452017	0
1023	-0.00416911	0
1024	-0.00388885	0
1025	-0.00366349	0
1026	-0.00347274	0
1027	-0.00329452	0
1028	-0.00310751	0
1029	-0.00289329	0
1030	-0.00263791	0
1031	-0.00233268	0
1032	-0.00197422	0
1033	-0.00156381	0
1034	-0.00110637	0
1035	-0.000609512	0
1036	-8.30479e-05	0
1037	0.000461029	0
1038	0.00100807	0
1039	0.00154034	0
1040	0.00203709	0
1041	0.00247573	0
1042	0.00283412	0
1043	0.00309375	0
1044	0.00324307	0
1045	0.00327998	0
1046	0.0032128	0
1047	0.00305916	0
1048	0.00284327	0
1049	0.00259198	0
1050	0.00233088	0
1051	0.0020811	0
1052	0.00185763	0
1053	0.00166901	0
1054	0.00151831	0
1055	0.00140479	0
1056	0.00132548	0
1057	0.00127655	0
1058	0.00125397	0
1059	0.00125382	0
1060	0.00127221	0
1061	0.00130528	0
1062	0.00134911	0
1063	0.00139986	0
1064	0.00145376	0
1065	0.00150732	0
1066	0.00155743	0
1067	0.00160171	0
1068	0.00163914	0
1069	0.0016708	0
1070	0.0017007	0
1071	0.00173633	0
1072	0.00178853	0
1073	0.00187053	0
1074	0.00199618	0
1075	0.00217766	0
1076	0.00242314	0
1077	0.00273518	0
1078	0.00311018	0
1079	0.00353911	0
1080	0.00400928	0
1081	0.00450646	0
1082	0.00501672	0
1083	0.00550551	0
1084	0.00464761	0
1085	0.00380676	0
1086	0.00298316	0
1087	0.00217091	0
1088	0.00135759	0
1089	0.000524967	0
1090	-0.00034916	0
1091	-0.00128777	0
1092	-0.00231056	0
1093	-0.00342961	0
1094	-0.00464585	0
1095	-0.00472531	0
1096	-0.00370324	0
1097	-0.00271855	0
1098	-0.00179143	0
1099	-0.000937488	0
1100	-0.000166536	0
1101	0.000517555	0
1102	0.00111609	0
1103	0.0016341	0
1104	0.00207864	0
1105	0.00245726	0
1106	0.00277683	0
1107	0.00304291	0
1108	0.00325953	0
1109	0.00342925	0
1110	0.00355334	0
1111	0.00363203	0
1112	0.00366481	0
1113	0.003651	0
1114	0.00359034	0
1115	0.00348378	0
1116	0.0033342	0
1117	0.00314674	0
1118	0.00292878	0
1119	0.00268921	0
1120	0.00243742	0
1121	0.00218206	0
1122	0.00192996	0
1123	0.00168551	0
1124	0.00145055	0
1125	0.00122486	0
1126	0.00100697	0
1127	0.000794921	0
1128	0.000587029	0
1129	0.000382122	0
1130	0.000179558	0
1131	-2.09796e-05	0
1132	-0.000219681	0
1133	-0.000416678	0
1134	-0.00061194	0
1135	-0.000805109	0
1136	-0.000995369	0
1137	-0.0011815	0
1138	-0.00136209	0
1139	-0.00153585	0
1140	-0.00170189	0
1141	-0.0018599	0
1142	-0.00201015	0
1143	-0.00215335	0
1144	-0.0022906	0
1145	-0.00242324	0
1146	-0.00255286	0
1147	-0.00268115	0
1148	-0.00280976	0
1149	-0.00293988	0
1150	-0.00307168	0
1151	-0.00320374	0
1152	-0.00333258	0
1153	-0.00345263	0
1154	-0.00355673	0
1155	-0.00363724	0
1156	-0.00368754	0
1157	-0.00370365	0
1158	-0.00368537	0
1159	-0.00363675	0
1160	-0.00356546	0
1161	-0.0034814	0
1162	-0.00339481	0
1163	-0.00331431	0
1164	-0.00324556	0
1165	-0.00319055	0
1166	-0.00314772	0
1167	-0.00311249	0
1168	-0.00307819	0
1169	-0.00303682	0
1170	-0.00297973	0
1171	-0.00289819	0
1172	-0.00278397	0
1173	-0.00263006	0
1174	-0.00243155	0
1175	-0.00218645	0
1176	-0.0018964	0
1177	-0.00156684	0
1178	-0.00120654	0
1179	-0.000826513	0
1180	-0.000438607	0
1181	-5.39836e-05	0
1182	0.000318024	0
1183	0.000670531	0
1184	0.000999201	0
1185	0.00130201	0
1186	0.00157893	0
1187	0.00183169	0
1188	0.00206368	0
1189	0.00227974	0
1190	0.00248584	0
1191	0.00268835	0
1192	0.00289315	0
1193	0.00310467	0
1194	0.00332516	0
1195	0.0035544	0
1196	0.00378979	0
1197	0.00402666	0
1198	0.00425873	0
1199	0.00447841	0
1200	0.00467703	0
1201	0.00484519	0
1202	0.00497321	0
1203	0.00505207	0
1204	0.00507459	0
1205	0.0050368	0
1206	0.00493898	0
1207	0.00478615	0
1208	0.00458763	0
1209	0.00435571	0
1210	0.00410376	0
1211	0.00384419	0
1212	0.00358678	0
1213	0.00333785	0
1214	0.00310021	0
1215	0.00287393	0
1216	0.00265735	0
1217	0.00244822	0
1218	0.00224439	0
1219	0.00204427	0
1220	0.00184686	0
1221	0.00165166	0
1222	0.00145853	0
1223	0.00126763	0
1224	0.00107944	0
1225	0.000894873	0
1226	0.000715575	0
1227	0.000544118	0
1228	0.000384238	0
1229	0.000240876	0
1230	0.00011994	0
1231	2.77291e-05	0
1232	-2.99518e-05	0
1233	-4.88387e-05	0
1234	-2.71731e-05	0
1235	3.36758e-05	0
1236	0.000129132	0
1237	0.000251944	0
1238	0.000393214	0
1239	0.000543672	0
1240	0.000694897	0
1241	0.000840194	0
1242	0.000975011	0
1243	0.00109689	0
1244	0.00120512	0
1245	0.00130027	0
1246	0.00138377	0
1247	0.00145761	0
1248	0.00152417	0
1249	0.001586	0
1250	0.00164563	0
1251	0.00170531	0
1252	0.00176668	0
1253	0.00183042	0
1254	0.00189597	0
1255	0.00196135	0
1256	0.00202305	0
1257	0.00207613	0
1258	0.00211453	0
1259	0.0021317	0
1260	0.00212141	0
1261	0.0020787	0
1262	0.00200091	0
1263	0.00188832	0
1264	0.00174452	0
1265	0.00157613	0
1266	0.00139202	0
1267	0.00120204	0
1268	0.00101568	0
1269	0.00084078	0
1270	0.000682671	0
1271	0.000543855	0
1272	0.000424151	0
1273	0.000321199	0
1274	0.000231107	0
1275	0.000149101	0
1276	7.00978e-05	0
1277	-1.0797e-05	0
1278	-9.78636e-05	0
1279	-0.000194426	0
1280	-0.000302643	0
1281	-0.000423496	0
1282	-0.000556956	0
1283	-0.000702269	0
1284	-0.000858218	0
1285	-0.00102323	0
1286	-0.0011953	0
1287	-0.00137172	0
1288	-0.00154884	0
1289	-0.00172194	0
1290	-0.00188531	0
1291	-0.0020326	0
1292	-0.00215726	0
1293	-0.00225309	0
1294	-0.00231449	0
1295	-0.00233674	0
1296	-0.00231604	0
1297	-0.0022495	0
1298	-0.00213536	0
1299	-0.00197313	0
1300	-0.001764	0
1301	-0.00151108	0
1302	-0.00121943	0
1303	-0.000895808	0
1304	-0.000548115	0
1305	-0.000184614	0
1306	0.000186797	0
1307	0.000559196	0
1308	0.000927051	0
1309	0.0012865	0
1310	0.00163557	0
1311	0.0019743	0
1312	0.00230483	0
1313	0.00263123	0
1314	0.00295901	0
1315	0.00329451	0
1316	0.0036441	0
1317	0.00401368	0
1318	0.0044085	0
1319	0.00483325	0
1320	0.00529243	0
1321	0.00543625	0
1322	0.0046354	0
1323	0.00391642	0
1324	0.00329811	0
1325	0.00279564	0
1326	0.00241867	0
1327	0.00216963	0
1328	0.00204261	0
1329	0.00202298	0
1330	0.00208772	0
1331	0.00220685	0
1332	0.00234558	0
1333	0.00246704	0
1334	0.00253508	0
1335	0.00251682	0
1336	0.00238438	0
1337	0.00211607	0
1338	0.00169693	0
1339	0.00111907	0
1340	0.000382113	0
1341	-0.000506315	0
1342	-0.00153008	0
1343	-0.00266458	0
1344	-0.00387767	0
1345	-0.00513181	0
1346	-0.00495904	0
1347	-0.00427787	0
1348	-0.00362936	0
1349	-0.00302047	0
1350	-0.00245493	0
1351	-0.00193403	0
1352	-0.00145757	0
1353	-0.00102455	0
1354	-0.000633706	0
1355	-0.000283806	0
1356	2.632e-05	0
1357	0.000297908	0
1358	0.000532587	0
1359	0.000732793	0
1360	0.00090217	0
1361	0.00104579	0
1362	0.00117012	0
1363	0.00128265	0
1364	0.00139125	0
1365	0.0015033	0
1366	0.00162469	0
1367	0.00175882	0
1368	0.00190581	0
1369	0.0020621	0
1370	0.00222076	0
1371	0.00237234	0
1372	0.00250655	0
1373	0.0026141	0
1374	0.00268841	0
1375	0.00272672	0
1376	0.00273032	0
1377	0.00270381	0
1378	0.0026538	0
1379	0.00258741	0
1380	0.002511	0
1381	0.00242949	0
1382	0.00234625	0
1383	0.00226346	0
1384	0.00218269	0
1385	0.00210536	0
1386	0.00203294	0
1387	0.00196686	0
1388	0.00190813	0
1389	0.00185706	0
1390	0.00181296	0
1391	0.00177419	0
1392	0.00173835	0
1393	0.00170257	0
1394	0.00166382	0
1395	0.00161914	0
1396	0.0015658	0
1397	0.00150142	0
1398	0.00142425	0
1399	0.00133339	0
1400	0.0012291	0
1401	0.00111287	0
1402	0.00098735	0
1403	0.000856069	0
1404	0.000723087	0
1405	0.000592691	0
1406	0.000469217	0
1407	0.000356976	0
1408	0.000260143	0
1409	0.000182511	0
1410	0.000127068	0
1411	9.54796e-05	0
1412	8.76615e-05	0
1413	0.00010165	0
1414	0.000133877	0
1415	0.000179864	0
1416	0.000235183	0
1417	0.000296501	0
1418	0.00036248	0
1419	0.000434348	0
1420	0.00051604	0
1421	0.000613873	0
1422	0.00073583	0
1423	0.000890548	0
1424	0.00108619	0
1425	0.00132932	0
1426	0.00162394	0
1427	0.00197077	0
1428	0.00236685	0
1429	0.00280557	0
1430	0.00327714	0
1431	0.00376952	0
1432	0.0042696	0
1433	0.00476449	0
1434	0.00524259	0
1435	0.00505697	0
1436	0.00451202	0
1437	0.00392288	0
1438	0.003306	0
1439	0.00268111	0
1440	0.00206869	0
1441	0.00148721	0
1442	0.000950854	0
1443	0.00046834	0
1444	4.30822e-05	0
1445	-0.000325482	0
1446	-0.000639969	0
1447	-0.000903264	0
1448	-0.00111744	0
1449	-0.00128364	0
1450	-0.00140275	0
1451	-0.00147639	0
1452	-0.00150775	0
1453	-0.00150178	0
1454	-0.00146481	0
1455	-0.00140354	0
1456	-0.00132404	0
1457	-0.00123085	0
1458	-0.0011266	0
1459	-0.00101208	0
1460	-0.000886647	0
1461	-0.000748807	0
1462	-0.000596787	0
1463	-0.000429075	0
1464	-0.00024493	0
1465	-4.48813e-05	0
1466	0.000168841	0
1467	0.000392081	0
1468	0.000618921	0
1469	0.000842306	0
1470	0.00105505	0
1471	0.001251	0
1472	0.00142586	0
1473	0.00157758	0
1474	0.0017059	0
1475	0.00181136	0
1476	0.00189409	0
1477	0.00195287	0
1478	0.00198477	0
1479	0.00198569	0
1480	0.0019514	0
1481	0.00187891	0
1482	0.00176756	0
1483	0.00161959	0
1484	0.00143998	0
1485	0.0012357	0
1486	0.00101472	0
1487	0.000785034	0
1488	0.000554022	0
1489	0.00032803	0
1490	0.000112175	0
1491	-8.98823e-05	0
1492	-0.000276298	0
1493	-0.000447471	0
1494	-0.000606348	0
1495	-0.000758326	0
1496	-0.0009106	0
1497	-0.00107098	0
1498	-0.00124643	0
1499	-0.00144171	0
1500	-0.0016585	0
1501	-0.00189512	0
1502	-0.00214694	0
1503	-0.00240719	0
1504	-0.00266796	0
1505	-0.00292103	0
1506	-0.00315863	0
1507	-0.00337385	0
1508	-0.00356108	0
1509	-0.00371629	0
1510	-0.00383727	0
1511	-0.00392368	0
1512	-0.00397684	0
1513	-0.00399897	0
1514	-0.00399225	0
1515	-0.00395773	0
1516	-0.00389463	0
1517	-0.0038003	0
1518	-0.00367116	0
1519	-0.00350413	0
1520	-0.00329839	0
1521	-0.00305651	0
1522	-0.00278473	0
1523	-0.00249214	0
1524	-0.00218895	0
1525	-0.00188474	0
1526	-0.00158691	0
1527	-0.00130003	0
1528	-0.001026	0
1529	-0.000764652	0
1530	-0.000514685	0
1531	-0.000274314	0
1532	-4.17201e-05	0
1533	0.000184758	0
1534	0.000406538	0
1535	0.000624734	0
1536	0.000840144	0
1537	0.00105337	0
1538	0.00126517	0
1539	0.00147696	0
1540	0.00169128	0
1541	0.00191189	0
1542	0.00214316	0
1543	0.00238854	0
1544	0.00264862	0
1545	0.00291908	0
1546	0.0031895	0
1547	0.00344366	0
1548	0.00366152	0
1549	0.00382272	0
1550	0.00391053	0
1551	0.00391545	0
1552	0.00383718	0
1553	0.00368479	0
1554	0.00347487	0
1555	0.00322848	0
1556	0.00296766	0
1557	0.00271219	0
1558	0.0024772	0
1559	0.0022718	0
1560	0.00209866	0
1561	0.00195443	0
1562	0.00183083	0
1563	0.00171628	0
1564	0.00159778	0
1565	0.00146296	0
1566	0.00130178	0
1567	0.00110753	0
1568	0.000877144	0
1569	0.00061061	0
1570	0.000310058	0
1571	-2.11596e-05	0
1572	-0.000378875	0
1573	-0.00075783	0
1574	-0.00115088	0
1575	-0.00154809	0
1576	-0.00193638	0
1577	-0.00229997	0
1578	-0.00262188	0
1579	-0.00288602	0
1580	-0.00307949	0
1581	-0.00319424	0
1582	-0.00322793	0
1583	-0.0031836	0
1584	-0.00306856	0
1585	-0.00289283	0
1586	-0.00266756	0
1587	-0.00240379	0
1588	-0.0021117	0
1589	-0.00180004	0
1590	-0.00147587	0
1591	-0.0011443	0
1592	-0.000808349	0
1593	-0.000468966	0
1594	-0.000125464	0
1595	0.000223753	0
1596	0.000580234	0
1597	0.000944618	0
1598	0.00131614	0
1599	0.00169262	0
1600	0.00207096	0
1601	0.00244779	0
1602	0.00281996	0
1603	0.00318469	0
1604	0.00353918	0
1605	0.00388	0
1606	0.00420234	0
1607	0.00449957	0
1608	0.00476324	0
1609	0.00498367	0
1610	0.00515084	0
1611	0.00525554	0
1612	0.0052904	0
1613	0.00525064	0
1614	0.00513453	0
1615	0.00494329	0
1616	0.00468088	0
1617	0.00435337	0
1618	0.00396845	0
1619	0.00353466	0
1620	0.00306093	0
1621	0.00255601	0
1622	0.00202827	0
1623	0.00148566	0
1624	0.000935871	0
1625	0.000386454	0
1626	-0.000155191	0
1627	-0.000682241	0
1628	-0.00118926	0
1629	-0.00167324	0
1630	-0.00213449	0
1631	-0.00257712	0
1632	-0.00300874	0
1633	-0.00343922	0
1634	-0.00387887	0
1635	-0.00433612	0
1636	-0.00481533	0
1637	-0.00531516	0
1638	-0.00518605	0
1639	-0.00474036	0
1640	-0.00432324	0
1641	-0.00393725	0
1642	-0.00357839	0
1643	-0.00323762	0
1644	-0.00290328	0
1645	-0.00256405	0
1646	-0.00221147	0
1647	-0.00184152	0
1648	-0.00145501	0
1649	-0.00105696	0
1650	-0.000655182	0
1651	-0.000258661	0
1652	0.000123979	0
1653	0.000485431	0
1654	0.000820038	0
1655	0.00112348	0
1656	0.00139208	0
1657	0.00162197	0
1658	0.00180854	0
1659	0.00194637	0
1660	0.00202976	0
1661	0.00205382	0
1662	0.00201602	0
1663	0.00191771	0
1664	0.00176543	0
1665	0.00157141	0
1666	0.00135297	0
1667	0.00113079	0
1668	0.000926092	0
1669	0.000757443	0
1670	0.000637864	0
1671	0.000573017	0
1672	0.000560937	0
1673	0.000593294	0
1674	0.000657728	0
1675	0.000740513	0
1676	0.000828819	0
1677	0.000912079	0
1678	0.000982359	0
1679	0.001034	0
1680	0.00106299	0
1681	0.00106647	0
1682	0.0010428	0
1683	0.000991986	0
1684	0.000916444	0
1685	0.000821643	0
1686	0.000716309	0
1687	0.000612003	0
1688	0.000522058	0
1689	0.000460074	0
1690	0.000438202	0
1691	0.000465487	0
1692	0.000546445	0
1693	0.00068004	0
1694	0.000859211	0
1695	0.00107112	0
1696	0.00129828	0
1697	0.00152056	0
1698	0.00171785	0
1699	0.00187293	0
1700	0.00197391	0
1701	0.0020158	0
1702	0.00200084	0
1703	0.00193767	0
1704	0.0018397	0
1705	0.00172307	0
1706	0.00160468	0
1707	0.0015006	0
1708	0.00142491	0
1709	0.00138889	0
1710	0.0014005	0
1711	0.00146397	0
1712	0.00157947	0
1713	0.00174294	0
1714	0.00194628	0
1715	0.00217794	0
1716	0.00242401	0
1717	0.00266962	0
1718	0.00290045	0
1719	0.00310396	0
1720	0.00327027	0
1721	0.00339257	0
1722	0.00346731	0
1723	0.0034943	0
1724	0.00347678	0
1725	0.00342148	0
1726	0.00333821	0
1727	0.00323911	0
1728	0.00313722	0
1729	0.0030448	0
1730	0.00297166	0
1731	0.00292385	0
1732	0.00290291	0
1733	0.00290588	0
1734	0.0029258	0
1735	0.00295274	0
1736	0.00297492	0
1737	0.0029801	0
1738	0.00295686	0
1739	0.00289577	0
1740	0.00279037	0
1741	0.00263788	0
1742	0.00243954	0
1743	0.00220057	0
1744	0.00192974	0
1745	0.00163864	0
1746	0.00134059	0
1747	0.00104955	0
1748	0.000779151	0
1749	0.000541896	0
1750	0.000348847	0
1751	0.000209478	0
1752	0.00013158	0
1753	0.000120944	0
1754	0.000180673	0
1755	0.000310243	0
1756	0.000504652	0
1757	0.0007541	0
1758	0.00104457	0
1759	0.00135942	0
1760	0.00168172	0
1761	0.00199681	0
1762	0.00229455	0
1763	0.00257053	0
1764	0.00282621	0
1765	0.00306797	0
1766	0.00330535	0
1767	0.00354905	0
1768	0.00380902	0
1769	0.00409299	0
1770	0.00440538	0
1771	0.00474685	0
1772	0.00511396	0
1773	0.0054993	0
1774	0.00505662	0
1775	0.00435739	0
1776	0.00363368	0
1777	0.00291179	0
1778	0.00221374	0
1779	0.00155494	0
1780	0.000943092	0
1781	0.000378687	0
1782	-0.000143472	0
1783	-0.000632042	0
1784	-0.0010969	0
1785	-0.00154731	0
1786	-0.00199068	0
1787	-0.00243196	0
1788	-0.00287348	0
1789	-0.00331502	0
1790	-0.00375413	0
1791	-0.00418642	0
1792	-0.00460597	0
1793	-0.00500575	0
1794	-0.00537797	0
1795	-0.0057144	0
1796	-0.00600642	0
1797	-0.00624517	0
1798	-0.00642172	0
1799	-0.0065276	0
1800	-0.00655581	0
1801	-0.00650213	0
1802	-0.00636662	0
1803	-0.00615457	0
1804	-0.00587683	0
1805	-0.00554896	0
1806	-0.00518966	0
1807	-0.00481847	0
1808	-0.00445353	0
1809	-0.00410974	0
1810	-0.00379764	0
1811	-0.00352304	0
1812	-0.00328739	0
1813	-0.00308853	0
1814	-0.0029216	0
1815	-0.00277999	0
1816	-0.00265604	0
1817	-0.00254169	0
1818	-0.00242899	0
1819	-0.00231046	0
1820	-0.00217951	0
1821	-0.00203066	0
1822	-0.0018598	0
1823	-0.00166438	0
1824	-0.00144364	0
1825	-0.00119892	0
1826	-0.000934073	0
1827	-0.000655787	0
1828	-0.000373648	0
1829	-9.96551e-05	0
1830	0.000152929	0
1831	0.000371357	0
1832	0.00054548	0
1833	0.000669667	0
1834	0.00074403	0
1835	0.000774583	0
1836	0.000772225	0
1837	0.000750781	0
1838	0.000724592	0
1839	0.00070626	0
1840	0.000705083	0
1841	0.000726465	0
1842	0.00077226	0
1843	0.000841744	0
1844	0.000932739	0
1845	0.00104246	0
1846	0.00116782	0
1847	0.00130524	0
1848	0.00145011	0
1849	0.0015963	0
1850	0.00173602	0
1851	0.00186008	0
1852	0.00195875	0
1853	0.00202293	0
1854	0.00204549	0
1855	0.0020226	0
1856	0.00195461	0
1857	0.00184658	0
1858	0.00170792	0
1859	0.00155143	0
1860	0.0013915	0
1861	0.001242	0
1862	0.00111406	0
1863	0.0010144	0
1864	0.000944366	0
1865	0.000900176	0
1866	0.000874138	0
1867	0.000856634	0
1868	0.000838359	0
1869	0.000812242	0
1870	0.000774588	0
1871	0.000725191	0
1872	0.00066647	0
1873	0.000601951	0
1874	0.000534612	0
1875	0.000465608	0
1876	0.000393766	0
1877	0.000315986	0
1878	0.000228431	0
1879	0.000128166	0
1880	1.47946e-05	0
1881	-0.000108343	0
1882	-0.000233725	0
1883	-0.000350132	0
1884	-0.000444014	0
1885	-0.000501508	0
1886	-0.000510736	0
1887	-0.00046391	0
1888	-0.000358791	0
1889	-0.000199214	0
1890	5.43209e-06	0
1891	0.000241598	0
1892	0.000493474	0
1893	0.000744983	0
1894	0.000981489	0
1895	0.00119101	0
1896	0.00136491	0
1897	0.00149808	0
1898	0.00158889	0
1899	0.00163872	0
1900	0.00165149	0
1901	0.00163276	0
1902	0.00158884	0
1903	0.00152582	0
1904	0.0014487	0
1905	0.00136097	0
1906	0.00126451	0
1907	0.00116001	0
1908	0.00104758	0
1909	0.000927364	0
1910	0.000799823	0
1911	0.000665549	0
1912	0.000524609	0
1913	0.000375625	0
1914	0.000214978	0
1915	3.65347e-05	0
1916	-0.000167806	0
1917	-0.000406688	0
1918	-0.000687229	0
1919	-0.00101277	0
1920	-0.00138104	0
1921	-0.00178323	0
1922	-0.00220431	0
1923	-0.00262453	0
1924	-0.00302181	0
1925	-0.0033747	0
1926	-0.00366529	0
1927	-0.00388167	0
1928	-0.0040196	0
1929	-0.00408317	0
1930	-0.00408411	0
1931	-0.0040398	0
1932	-0.00397023	0
1933	-0.00389425	0
1934	-0.00382594	0
1935	-0.00377201	0
1936	-0.00373073	0
1937	-0.00369298	0
1938	-0.00364492	0
1939	-0.00357175	0
1940	-0.00346149	0
1941	-0.00330782	0
1942	-0.00311135	0
1943	-0.00287905	0
1944	-0.00262232	0
1945	-0.00235419	0
1946	-0.00208663	0
1947	-0.00182854	0
1948	-0.00158501	0
1949	-0.00135773	0
1950	-0.00114646	0
1951	-0.000950805	0
1952	-0.000771964	0
1953	-0.000613622	0
1954	-0.000481958	0
1955	-0.000384605	0
1956	-0.000328873	0
1957	-0.000319643	0
1958	-0.000357461	0
1959	-0.000437356	0
1960	-0.000548775	0
1961	-0.000676867	0
1962	-0.000805	0
1963	-0.000918086	0
1964	-0.00100596	0
1965	-0.00106594	0
1966	-0.00110371	0
1967	-0.00113218	0
1968	-0.00116849	0
1969	-0.00122964	0
1970	-0.00132813	0
1971	-0.00146844	0
1972	-0.00164535	0
1973	-0.00184434	0
1974	-0.00204397	0
1975	-0.00221956	0
1976	-0.00234749	0
1977	-0.00240907	0
1978	-0.0023935	0
1979	-0.00229924	0
1980	-0.00213362	0
1981	-0.00191084	0
1982	-0.00164873	0
1983	-0.00136511	0
1984	-0.00107459	0
1985	-0.000786522	0
1986	-0.000504572	0
1987	-0.000227909	0
1988	4.64744e-05	0
1989	0.000321038	0
1990	0.000595402	0
1991	0.000865197	0
1992	0.00112241	0
1993	0.00135712	0
1994	0.00156013	0
1995	0.00172562	0
1996	0.00185298	0
1997	0.00194714	0
1998	0.0020172	0
[truncated: 144,723 more rows]
