# Supplementary material for: Automatic mapping of multiplexed social receptive fields by deep learning and GPU-accelerated 3D videography
Source: Nat Commun. 2022 Feb 1;13:593. doi: 10.1038/s41467-022-28153-7 (PMC8807631; doi:10.1038/s41467-022-28153-7)
Supplement: Supplementary file 11 — Source Data File [file 41467_2022_28153_MOESM11_ESM.zip › ebbesen_froemke_source/source_5f.xlsx]

## Sheet: Sheet1
	duration	state
0	0.516667	0
1	0.55	0
2	0.4	0
3	0.4	0
4	0.583333	0
5	0.416667	0
6	0.75	0
7	0.4	0
8	0.583333	0
9	0.233333	0
10	0.5	0
11	0.733333	0
12	0.733333	0
13	0.333333	0
14	1.13333	0
15	0.283333	0
16	0.55	0
17	0.316667	0
18	0.566667	0
19	0.583333	0
20	0.283333	0
21	0.483333	0
22	0.566667	0
23	0.5	0
24	0.35	0
25	0.45	0
26	0.8	0
27	0.35	0
28	0.783333	0
29	0.833333	0
30	0.266667	0
31	0.866667	0
32	0.4	0
33	0.483333	0
34	0.483333	0
35	0.533333	0
36	0.4	0
37	0.366667	0
38	0.266667	0
39	0.366667	0
40	0.516667	0
41	0.7	0
42	0.616667	0
43	0.25	0
44	0.45	0
45	0.966667	0
46	0.366667	0
47	0.866667	0
48	0.916667	0
49	1.25	0
50	0.7	0
51	0.3	0
52	0.766667	0
53	0.55	0
54	0.216667	0
55	0.416667	0
56	0.516667	0
57	1.38333	0
58	0.566667	0
59	0.416667	0
60	0.583333	0
61	0.2	0
62	0.333333	0
63	1.35	0
64	0.466667	0
65	0.233333	0
66	0.383333	0
67	0.7	0
68	0.816667	0
69	0.25	0
70	0.25	0
71	0.4	0
72	0.3	0
73	0.416667	0
74	0.566667	0
75	0.433333	0
76	0.35	0
77	0.766667	0
78	0.5	0
79	0.616667	0
80	0.416667	0
81	0.616667	0
82	0.766667	0
83	0.316667	0
84	0.6	0
85	0.883333	0
86	0.333333	0
87	0.266667	0
88	0.35	0
89	0.616667	0
90	1.06667	0
91	0.566667	0
92	0.516667	0
93	0.416667	0
94	1.01667	0
95	0.383333	0
96	0.75	0
97	0.283333	0
98	0.283333	0
99	0.466667	0
100	0.416667	0
101	1.05	0
102	0.216667	0
103	0.2	0
104	0.4	0
105	0.916667	0
106	0.45	0
107	0.666667	0
108	0.466667	0
109	0.316667	0
110	0.483333	0
111	0.3	0
112	0.783333	0
113	0.466667	0
114	0.266667	0
115	0.633333	0
116	0.216667	0
117	0.366667	0
118	0.2	0
119	0.783333	0
120	0.866667	0
121	0.4	0
122	0.216667	0
123	0.433333	0
124	0.466667	0
125	0.466667	0
126	0.633333	0
127	0.516667	0
128	0.466667	0
129	1	0
130	0.483333	0
131	0.583333	0
132	0.4	0
133	0.516667	0
134	0.316667	0
135	0.316667	0
136	0.35	0
137	0.566667	0
138	0.416667	0
139	0.866667	0
140	0.433333	0
141	0.35	0
142	0.9	0
143	0.616667	0
144	0.7	0
145	1	0
146	0.5	0
147	1.08333	0
148	0.366667	0
149	1.41667	0
150	0.95	0
151	0.65	0
152	0.633333	0
153	1.28333	0
154	0.3	0
155	2.45	0
156	0.233333	0
157	0.266667	0
158	0.3	0
159	0.883333	0
160	0.666667	0
161	0.55	0
162	0.35	0
163	0.333333	0
164	0.6	0
165	0.733333	0
166	0.533333	0
167	0.8	0
168	0.516667	0
169	0.933333	0
170	0.483333	0
171	0.483333	0
172	0.75	0
173	0.666667	0
174	0.383333	0
175	0.366667	0
176	0.516667	0
177	0.3	0
178	0.433333	0
179	0.7	0
180	0.9	0
181	1.2	0
182	0.283333	0
183	0.35	0
184	0.866667	0
185	0.15	0
186	0.55	0
187	0.916667	0
188	0.45	0
189	0.183333	0
190	0.733333	0
191	0.383333	0
192	0.833333	0
193	0.7	0
194	0.916667	0
195	1.03333	0
196	0.55	0
197	0.4	0
198	0.6	0
199	0.533333	0
200	0.366667	0
201	0.45	0
202	0.833333	0
203	0.483333	0
204	0.233333	0
205	0.666667	0
206	0.3	0
207	0.983333	0
208	0.45	0
209	1.73333	0
210	0.516667	0
211	1.06667	0
212	0.366667	0
213	0.4	0
214	1.61667	0
215	0.666667	0
216	0.416667	0
217	0.45	0
218	0.75	0
219	0.366667	0
220	1.78333	0
221	0.45	0
222	0.75	0
223	0.7	0
224	0.45	0
225	0.516667	0
226	0.3	0
227	1.15	0
228	0.516667	0
229	1.88333	1
230	0.233333	1
231	1.25	1
232	0.766667	1
233	0.766667	1
234	0.516667	1
235	0.35	1
236	0.8	1
237	0.3	1
238	0.583333	1
239	0.366667	1
240	0.55	1
241	0.383333	1
242	0.5	1
243	0.933333	1
244	0.483333	1
245	0.283333	1
246	0.466667	1
247	0.516667	1
248	0.333333	1
249	0.566667	1
250	0.716667	1
251	0.616667	1
252	0.416667	1
253	3.83333	1
254	0.15	1
255	0.683333	1
256	1.08333	1
257	0.766667	1
258	1.16667	1
259	0.883333	1
260	0.3	1
261	0.3	1
262	1.63333	1
263	0.383333	1
264	0.666667	1
265	1.4	1
266	0.733333	1
267	0.15	1
268	0.333333	1
269	0.466667	1
270	0.5	1
271	0.316667	1
272	0.616667	1
273	0.183333	1
274	0.283333	1
275	1.63333	1
276	1.05	1
277	1.45	1
278	0.45	1
279	0.55	1
280	0.183333	1
281	0.45	1
282	0.366667	1
283	0.55	1
284	1.16667	1
285	0.7	1
286	2.65	1
287	0.783333	1
288	0.6	1
289	0.816667	1
290	0.483333	1
291	0.466667	1
292	0.516667	1
293	1.5	1
294	0.55	1
295	0.566667	1
296	0.65	1
297	0.25	1
298	0.916667	1
299	0.183333	1
300	0.45	1
301	1.1	1
302	0.5	1
303	0.2	1
304	0.65	1
305	0.5	1
306	0.516667	1
307	0.616667	1
308	0.6	1
309	1.23333	1
310	0.383333	1
311	0.1	1
312	0.933333	1
313	0.35	1
314	0.75	1
315	0.483333	1
316	0.516667	1
317	0.9	1
318	2.61667	1
319	0.416667	1
320	1.55	1
321	0.233333	1
322	0.416667	1
323	1.4	1
324	0.533333	1
325	1.45	1
326	0.566667	1
327	0.7	1
328	0.566667	1
329	1.18333	1
330	1.25	1
331	0.616667	1
332	0.216667	1
333	0.55	1
334	0.25	1
335	0.883333	1
336	0.333333	1
337	0.6	1
338	1.36667	1
339	0.716667	1
340	0.316667	1
341	1.18333	1
342	2.46667	1
343	0.916667	1
344	0.283333	1
345	0.55	1
346	0.333333	1
347	0.35	1
348	1.01667	1
349	1.03333	1
350	2.53333	1
351	0.333333	1
352	0.766667	1
353	0.166667	1
354	0.233333	1
355	1.25	1
356	0.166667	1
357	0.516667	1
358	0.533333	1
359	0.5	1
360	0.233333	1
361	0.9	1
362	0.583333	1
363	0.6	1
364	0.483333	1
365	0.25	1
366	0.216667	1
367	0.15	1
368	0.0833333	1
369	0.233333	1
370	0.233333	1
371	0.566667	1
372	0.55	1
373	0.416667	1
374	0.183333	1
375	0.15	1
376	0.233333	1
377	0.55	1
378	0.116667	1
379	0.35	1
380	0.183333	1
381	0.983333	1
382	0.25	1
383	2.03333	1
384	0.866667	1
385	1.68333	1
386	0.1	1
387	0.783333	1
388	0.183333	1
389	0.416667	1
390	0.116667	1
391	1.16667	1
392	0.7	1
393	0.416667	1
394	0.883333	1
395	0.166667	1
396	0.216667	1
397	0.833333	1
398	0.35	1
399	0.383333	1
400	0.9	1
401	0.233333	1
402	0.483333	1
403	0.25	1
404	1.06667	1
405	0.866667	1
406	1.06667	1
407	0.3	1
408	0.316667	1
409	0.7	1
410	0.25	1
411	0.366667	1
412	0.433333	1
413	0.266667	1
414	0.25	1
415	0.233333	1
416	0.5	1
417	0.65	1
418	0.216667	1
419	0.166667	1
420	0.266667	1
421	0.25	1
422	0.166667	1
423	0.533333	1
424	0.6	1
425	0.366667	1
426	0.2	1
427	0.333333	1
428	1.4	1
429	0.4	1
430	0.816667	1
431	0.233333	1
432	0.883333	1
433	0.55	1
434	0.466667	1
435	0.9	1
436	0.133333	1
437	0.4	1
438	0.333333	1
439	0.45	1
440	0.316667	1
441	0.4	1
442	0.2	1
443	0.3	1
444	0.733333	1
445	0.216667	1
446	0.25	1
447	0.566667	1
448	0.45	1
449	0.933333	1
450	0.5	1
451	0.483333	1
452	0.216667	1
453	0.3	1
454	0.266667	1
455	0.183333	1
456	0.35	1
457	0.583333	1
458	1.2	1
459	0.383333	1
460	0.5	1
461	0.216667	1
462	0.666667	1
463	0.183333	1
464	0.15	1
465	0.166667	1
466	1.71667	1
467	0.633333	1
468	0.35	1
469	0.7	1
470	1	1
471	0.5	1
472	0.25	1
473	1.08333	1
474	1.11667	1
475	0.283333	1
476	0.3	1
477	0.316667	1
478	0.616667	1
479	2.06667	1
480	0.3	1
481	0.883333	1
482	0.233333	1
483	0.35	1
484	0.983333	1
485	1.11667	1
486	0.433333	1
487	0.25	1
488	0.833333	1
489	0.233333	1
490	0.333333	1
491	0.383333	1
492	0.3	1
493	0.666667	1
494	0.216667	1
495	0.15	1
496	0.2	1
497	0.233333	1
498	1.35	1
499	0.483333	1
500	0.883333	1
501	0.416667	1
502	0.266667	1
503	1	1
504	0.2	1
505	0.466667	1
506	1.3	1
507	0.266667	1
508	0.25	1
509	0.383333	1
510	0.4	1
511	0.233333	1
512	0.2	1
513	0.3	1
514	0.783333	1
515	0.35	1
516	2.48333	1
517	0.866667	1
518	0.333333	1
519	1.48333	1
520	0.95	1
521	0.283333	1
522	0.233333	1
523	0.333333	1
524	0.2	1
525	0.416667	1
526	0.783333	1
527	0.25	1
528	0.516667	1
529	0.2	1
530	0.2	1
531	0.283333	1
532	0.283333	1
533	0.416667	1
534	0.4	1
535	1.96667	1
536	0.616667	1
537	0.783333	1
538	0.716667	1
539	0.65	1
540	0.233333	1
541	0.516667	1
542	0.166667	1
543	0.166667	1
544	0.283333	1
545	0.183333	1
546	0.316667	1
547	0.916667	1
548	0.416667	1
549	0.75	1
550	0.516667	1
551	0.433333	1
552	0.283333	1
553	1.06667	1
554	0.966667	1
555	0.8	1
556	0.316667	1
557	1.53333	1
558	0.116667	1
559	0.316667	1
560	0.266667	1
561	0.85	1
562	0.833333	1
563	0.7	1
564	1.68333	1
565	0.933333	1
566	0.25	1
567	0.266667	1
568	0.333333	1
569	0.233333	1
570	1.7	1
571	0.916667	1
572	0.766667	1
573	0.133333	1
574	0.983333	1
575	0.45	1
576	0.266667	1
577	0.166667	1
578	0.8	1
579	1.51667	1
580	0.7	1
581	0.183333	1
582	0.233333	1
583	0.183333	1
584	0.133333	1
585	0.25	1
586	0.216667	1
587	0.933333	1
588	0.766667	1
589	0.533333	1
590	0.483333	1
591	0.233333	1
592	0.266667	1
593	0.3	1
594	0.233333	1
595	0.366667	1
596	0.966667	1
597	0.5	1
598	0.783333	1
599	0.383333	1
600	0.683333	1
601	0.9	1
602	0.316667	1
603	0.133333	1
604	0.166667	1
605	0.133333	1
606	0.25	1
607	0.166667	1
608	0.216667	1
609	0.316667	1
610	0.233333	1
611	0.15	1
612	0.516667	1
613	0.2	1
614	0.933333	1
615	0.2	1
616	0.15	1
617	0.266667	1
618	0.233333	1
619	0.85	1
620	0.316667	1
621	0.6	1
622	0.316667	1
623	0.283333	1
624	0.3	1
625	0.183333	1
626	1.53333	1
627	0.233333	1
628	0.383333	1
629	0.283333	1
630	0.1	1
631	0.383333	1
632	0.933333	1
633	2.88333	1
634	0.8	1
635	1.25	1
636	0.25	1
637	0.6	1
638	0.6	1
639	0.183333	1
640	2.45	1
641	0.483333	1
642	0.55	1
643	0.25	1
644	0.2	1
645	0.3	1
646	0.283333	1
647	0.5	1
648	0.316667	1
649	0.2	1
650	2.16667	1
651	1.28333	1
652	0.75	1
653	0.316667	1
654	0.383333	1
655	0.183333	1
656	0.3	1
657	0.25	1
658	0.55	1
659	0.25	1
660	1.31667	1
661	0.4	1
662	0.383333	1
663	0.816667	1
664	0.833333	1
665	0.466667	1
666	0.766667	1
667	0.316667	1
668	0.533333	1
669	0.483333	1
670	1.65	1
671	0.233333	1
672	0.266667	1
673	0.333333	1
674	0.433333	1
675	1.5	1
676	0.316667	1
677	0.783333	1
678	0.183333	1
679	0.783333	1
680	0.283333	1
681	0.683333	1
682	0.5	1
683	0.566667	1
684	0.233333	1
685	0.25	1
686	1.03333	1
687	0.5	1
688	0.466667	1
689	0.3	1
690	0.583333	1
691	0.266667	1
692	0.333333	1
693	0.333333	1
694	0.75	1
695	0.216667	1
696	0.166667	1
697	1.23333	1
698	1.16667	1
699	0.533333	1
700	1.15	1
701	0.55	1
702	1.06667	1
703	0.183333	1
704	0.166667	1
705	0.216667	1
706	0.166667	1
707	0.683333	1
708	0.933333	1
709	0.683333	1
710	0.833333	1
711	0.233333	1
712	2.63333	1
713	1.61667	1
714	1.53333	1
715	0.233333	1
716	1.48333	1
717	0.25	1
718	0.383333	1
719	0.666667	1
720	0.35	1
721	0.266667	1
722	0.316667	1
723	0.45	1
724	1.23333	1
725	1	1
726	0.45	1
727	0.616667	1
728	0.783333	1
729	0.4	1
730	0.283333	1
731	0.8	1
732	0.25	1
733	0.233333	1
734	0.35	1
735	0.183333	1
736	0.466667	1
737	0.2	1
738	0.3	1
739	0.516667	1
740	0.216667	1
741	0.433333	1
742	0.583333	1
743	0.616667	1
744	0.5	1
745	1.08333	1
746	0.483333	1
747	1.18333	1
748	0.533333	1
749	0.2	1
750	0.183333	1
751	0.25	1
752	0.783333	1
753	0.316667	1
754	0.5	1
755	0.233333	1
756	0.283333	1
757	0.316667	1
758	0.233333	1
759	1.56667	1
760	0.266667	1
761	0.333333	1
762	0.333333	1
763	0.366667	1
764	0.316667	1
765	0.583333	1
766	1.55	1
767	0.466667	1
768	0.316667	1
769	0.466667	1
770	0.15	1
771	0.316667	1
772	0.35	1
773	0.9	1
774	0.816667	1
775	0.416667	1
776	0.65	1
777	0.483333	1
778	0.0833333	1
779	0.616667	1
780	0.966667	1
781	0.3	1
782	0.3	1
783	1.45	1
784	1.25	1
785	1.15	1
786	0.3	1
787	0.4	1
788	0.533333	1
789	0.35	1
790	2.1	1
791	1.01667	1
792	2.01667	1
793	0.45	1
794	0.35	1
795	0.883333	1
796	0.566667	1
797	1.03333	1
798	1.15	1
799	0.466667	1
800	0.45	1
801	0.266667	1
802	0.766667	1
803	0.4	1
804	0.483333	1
805	0.483333	1
806	0.166667	1
807	0.483333	1
808	1.46667	1
809	0.283333	1
810	1.55	2
811	0.583333	2
812	1.38333	2
813	0.816667	2
814	0.35	2
815	0.45	2
816	2.75	2
817	0.616667	2
818	0.383333	2
819	0.9	2
820	2.08333	2
821	1.58333	2
822	0.733333	2
823	1.16667	2
824	1.03333	2
825	0.866667	2
826	1.15	2
827	0.516667	2
828	1.95	2
829	0.6	2
830	0.75	2
831	0.316667	2
832	0.533333	2
833	0.483333	2
834	0.883333	2
835	2.43333	2
836	1.38333	2
837	0.766667	2
838	1.48333	2
839	0.433333	2
840	1.53333	2
841	1.8	2
842	1.11667	2
843	1.75	2
844	0.583333	2
845	3.63333	2
846	1.21667	2
847	0.85	2
848	1.15	2
849	0.416667	2
850	0.533333	2
851	1.56667	2
852	1.06667	2
853	0.883333	2
854	0.533333	2
855	1.03333	2
856	0.633333	2
857	2.05	2
858	0.95	2
859	1.25	2
860	0.4	2
861	1.41667	2
862	1.11667	2
863	0.45	2
864	0.516667	2
865	0.433333	2
866	0.5	2
867	0.5	2
868	0.75	2
869	0.5	2
870	0.816667	2
871	0.466667	2
872	1.06667	2
873	0.65	2
874	1.23333	2
875	1.13333	2
876	1.13333	2
877	0.466667	2
878	1.25	2
879	0.283333	2
880	0.7	2
881	1.26667	2
882	0.533333	2
883	0.483333	2
884	0.216667	2
885	1.93333	2
886	0.633333	2
887	0.8	2
888	0.616667	2
889	0.483333	2
890	0.633333	2
891	0.0666667	2
892	0.65	2
893	0.55	2
894	0.283333	2
895	1.41667	2
896	1.83333	2
897	2.08333	2
898	0.516667	2
899	0.95	2
900	1.73333	2
901	0.816667	2
902	0.616667	2
903	0.4	2
904	0.35	2
905	0.516667	2
906	0.85	2
907	0.6	2
908	0.683333	2
909	0.4	2
910	0.716667	2
911	0.983333	2
912	0.9	2
913	0.516667	2
914	2.43333	2
915	1.05	2
916	1.13333	2
917	0.266667	2
918	0.433333	2
919	0.416667	2
920	0.6	2
921	0.35	2
922	0.65	2
923	1.03333	2
924	0.383333	2
925	0.783333	2
926	0.583333	2
927	0.783333	2
928	0.283333	2
929	1.25	2
930	0.966667	2
931	0.566667	2
932	0.283333	2
933	0.466667	2
934	2.36667	2
935	0.15	2
936	1.35	2
937	1.06667	2
938	0.7	2
939	0.733333	2
940	0.75	2
941	0.566667	2
942	0.533333	2
943	0.283333	2
944	0.716667	2
945	0.283333	2
946	0.583333	2
947	0.75	2
948	0.583333	2
949	0.283333	2
950	0.45	2
951	1.28333	2
952	0.783333	2
953	0.483333	2
954	0.25	2
955	1.48333	2
956	0.566667	2
957	1.4	2
958	0.633333	2
959	0.566667	2
960	1.1	2
961	0.716667	2
962	0.666667	2
963	1.21667	2
964	0.3	2
965	0.5	2
966	0.616667	2
967	0.7	2
968	0.65	2
969	0.766667	2
970	0.35	2
971	0.7	2
972	0.516667	2
973	0.4	2
974	0.6	2
975	0.416667	2
976	0.4	2
977	1.76667	2
978	0.716667	2
979	0.5	2
980	0.383333	2
981	0.45	2
982	0.683333	2
983	0.433333	2
984	1.85	2
985	0.3	2
986	0.85	2
987	0.533333	2
988	1.33333	2
989	0.533333	2
990	1.58333	2
991	0.65	2
992	1.03333	2
993	0.316667	2
994	1.11667	2
995	0.35	2
996	0.4	2
997	0.616667	2
998	0.466667	2
999	0.733333	2
1000	1.11667	2
1001	1.13333	2
1002	0.333333	2
1003	0.316667	2
1004	0.7	2
1005	0.433333	2
1006	0.916667	2
1007	1.21667	2
1008	0.216667	2
1009	0.85	2
1010	0.316667	2
1011	0.35	2
1012	1.75	2
1013	1.31667	2
1014	0.85	2
1015	0.416667	2
1016	0.583333	2
1017	0.716667	2
1018	0.75	2
1019	0.783333	2
1020	0.966667	2
1021	1.63333	2
1022	0.716667	2
1023	0.5	2
1024	0.733333	2
1025	0.816667	2
1026	0.566667	2
1027	0.45	2
1028	0.4	2
1029	2.53333	2
1030	0.45	2
1031	1.8	2
1032	0.566667	2
1033	0.366667	2
1034	0.316667	2
1035	1.7	2
1036	0.466667	2
1037	0.416667	2
1038	0.716667	2
1039	0.2	2
1040	0.283333	2
1041	1.38333	2
1042	0.75	2
1043	1.2	2
1044	0.85	2
1045	0.316667	2
1046	0.633333	2
1047	0.35	2
1048	3	2
1049	0.8	2
1050	0.633333	2
1051	0.433333	2
1052	2.06667	2
1053	1.13333	2
1054	1.23333	2
1055	0.166667	3
1056	0.766667	3
1057	0.15	3
1058	0.216667	3
1059	1.23333	3
1060	1.4	3
1061	0.1	3
1062	0.116667	3
1063	2.36667	3
1064	2.41667	3
1065	0.1	3
1066	0.133333	3
1067	0.4	3
1068	1.05	3
1069	4.18333	3
1070	1	3
1071	0.916667	3
1072	10.2333	3
1073	17.05	3
1074	1.9	3
1075	0.283333	3
1076	4	3
1077	0.816667	3
1078	0.333333	3
1079	0.516667	3
1080	0.983333	3
1081	2.48333	3
1082	0.45	3
1083	5.85	3
1084	0.1	3
1085	3.33333	3
1086	0.55	3
1087	1.11667	3
1088	0.383333	3
1089	1.5	3
1090	0.333333	3
1091	0.683333	3
1092	0.383333	3
1093	3	3
1094	0.25	3
1095	0.183333	3
1096	0.116667	3
1097	0.35	3
1098	7.5	3
1099	0.266667	3
1100	0.1	3
1101	27.1333	3
1102	0.116667	3
1103	0.266667	3
1104	3.45	3
1105	0.133333	3
1106	0.416667	3
1107	22.35	3
1108	1.75	3
1109	0.95	3
1110	0.15	3
1111	0.9	3
1112	1.85	3
1113	0.166667	3
1114	41.1167	3
1115	0.966667	3
1116	0.0666667	3
1117	0.416667	3
1118	0.0833333	3
1119	8.95	3
1120	0.75	3
1121	0.866667	3
1122	0.0666667	3
1123	0.266667	3
1124	0.566667	3
1125	0.283333	3
1126	1.01667	3
1127	0.566667	3
1128	1.01667	3
1129	4.61667	3
1130	1.9	3
1131	1.11667	3
1132	17.0833	3
1133	4.83333	3
1134	2.55	3
1135	9.38333	3
1136	0.616667	3
1137	9.93333	3
1138	0.116667	3
1139	1.4	3
1140	7.38333	3
1141	6.21667	3
1142	24.5167	3
1143	1.75	3
1144	2.28333	3
1145	1.58333	3
1146	0.2	3
1147	58.2	3
1148	1.2	3
1149	0.183333	3
1150	0.933333	3
1151	27.6333	3
1152	3.21667	3
1153	0.283333	3
1154	0.283333	3
1155	0.483333	3
1156	1.15	3
1157	0.4	3
1158	0.25	3
1159	2.41667	3
1160	0.316667	3
1161	2.98333	3
1162	1.51667	3
1163	0.6	3
1164	1.4	3
1165	0.55	3
1166	0.666667	3
1167	0.916667	3
1168	0.516667	3
1169	3.71667	3
1170	1.43333	3
1171	2.66667	3
1172	20.2	3
1173	9.28333	3
1174	0.716667	3
1175	2.95	3
1176	3.35	3
1177	0.416667	3
1178	0.766667	3
1179	2.51667	3
1180	0.6	3
1181	0.133333	3
1182	0.683333	3
1183	16.5833	3
1184	0.283333	3
1185	0.1	3
1186	8.21667	3
1187	42.6	3
1188	0.0666667	3
1189	37.5667	3
1190	0.283333	3
1191	0.566667	3
1192	0.116667	3
1193	0.433333	3
1194	8.1	3
1195	6.45	3
1196	2.71667	3
1197	1.98333	3
1198	1.25	3
1199	2.03333	3
1200	2.55	3
1201	2.28333	3
1202	0.283333	3
1203	0.25	3
1204	5.06667	3
1205	2.76667	3
1206	1.68333	3
1207	1.31667	3
1208	0.533333	3
1209	2.88333	3
1210	4.56667	3
1211	3.01667	3
1212	3.65	3
1213	0.6	3
1214	0.933333	3
1215	44.25	3
1216	0.1	3
1217	36.9167	3
1218	0.6	3
1219	1.51667	3
1220	1.21667	3
1221	0.316667	3
1222	0.366667	3
1223	0.816667	3
1224	0.883333	3
1225	6.26667	3
1226	0.616667	3
1227	0.916667	3
1228	0.516667	3
1229	3.95	3
1230	0.2	3
1231	0.133333	3
1232	0.166667	3
1233	5.43333	3
1234	0.216667	3
1235	28.8667	3
1236	10.9833	3
1237	1.91667	3
1238	0.516667	3
1239	1.2	3
1240	5.93333	3
1241	2.3	3
1242	1.83333	3
1243	3.5	3
1244	3.48333	3
1245	20.2333	3
1246	3.08333	3
1247	6.51667	3
1248	2.3	3
1249	1.01667	3
1250	0.666667	3
1251	3.36667	3
1252	1.45	3
1253	1.43333	3
1254	1.06667	3
1255	1.78333	3
1256	0.3	3
1257	2.78333	3
1258	3.01667	3
1259	10.0167	3
1260	0.15	3
1261	1.85	3
1262	4.66667	3
1263	1.75	3
1264	7.6	3
1265	1	3
1266	0.283333	3
1267	0.233333	3
1268	0.283333	3
1269	124.65	3
1270	0.283333	3
1271	0.533333	3
1272	0.3	3
1273	0.566667	3
1274	0.333333	3
1275	0.233333	3
1276	0.333333	3
1277	0.55	3
1278	0.3	3
1279	1.2	3
1280	0.4	3
1281	0.2	3
1282	0.133333	3
1283	1	3
1284	0.266667	3
1285	1.68333	3
1286	0.866667	3
1287	0.1	3
1288	0.116667	3
1289	0.366667	3
1290	0.266667	3
1291	1.56667	3
1292	0.883333	3
1293	0.416667	3
1294	0.216667	3
1295	0.216667	3
1296	0.5	3
1297	0.55	3
1298	0.283333	3
1299	0.283333	3
1300	1.08333	3
1301	1.01667	3
1302	1.31667	3
1303	0.266667	3
1304	0.3	3
1305	2.76667	3
1306	1.08333	3
1307	0.25	3
1308	1.31667	3
1309	0.25	3
1310	0.233333	3
1311	0.3	3
1312	0.816667	3
1313	0.2	3
1314	4.18333	3
1315	0.233333	3
1316	1.5	3
1317	0.933333	3
1318	0.316667	3
1319	0.333333	3
1320	0.366667	3
1321	2.45	3
1322	0.733333	3
1323	0.633333	3
1324	0.216667	3
1325	0.433333	3
1326	0.283333	3
1327	0.816667	3
1328	2.01667	3
1329	0.316667	3
1330	0.233333	3
1331	1.31667	3
1332	7.06667	3
1333	0.75	3
1334	0.183333	3
1335	1.1	3
1336	1.95	3
1337	0.966667	3
1338	2	3
1339	0.183333	3
1340	2.36667	3
1341	0.466667	3
1342	0.366667	3
1343	0.233333	3
1344	0.583333	3
1345	4.81667	3
1346	0.483333	3
1347	0.233333	3
1348	0.983333	3
1349	1.81667	3
1350	1.58333	3
1351	0.75	3
1352	0.183333	3
1353	1.08333	3
1354	0.833333	3
1355	0.416667	3
1356	1.46667	3
1357	0.166667	3
1358	1.05	3
1359	0.45	3
1360	0.65	3
1361	0.55	3
1362	0.4	3
1363	0.383333	3
1364	2.58333	3
1365	2.26667	3
1366	0.0666667	3
1367	0.316667	3
1368	0.0666667	3
1369	1.08333	3
1370	1.21667	3
1371	0.483333	3
1372	0.516667	3
1373	0.733333	3
1374	1.53333	3
1375	0.45	3
1376	2.3	3
1377	0.333333	3
1378	1.45	3
1379	1.53333	3
1380	2.75	3
1381	0.25	3
1382	3.2	3
1383	0.916667	3
1384	2.01667	3
1385	0.433333	3
1386	2.65	3
1387	0.616667	3
1388	0.416667	3
1389	1.03333	3
1390	2.3	3
1391	18.7667	3
1392	2.01667	3
1393	0.683333	3
1394	2.95	3
1395	0.733333	3
1396	0.583333	3
1397	0.55	3
1398	0.416667	3
1399	14.7833	3
1400	2.26667	3
1401	0.383333	3
1402	5.28333	3
1403	1.13333	3
1404	1.48333	3
1405	0.4	3
1406	1.51667	3
1407	1.15	3
1408	1.86667	3
1409	1.58333	3
1410	1.85	3
1411	0.633333	3
1412	0.45	3
1413	0.983333	3
1414	0.333333	3
1415	0.3	3
1416	9.18333	3
1417	2.66667	3
1418	0.55	3
1419	0.166667	3
1420	0.566667	3
1421	1.41667	3
1422	0.433333	3
1423	1.1	3
1424	0.233333	3
1425	1.81667	3
1426	3.01667	3
1427	4	3
1428	4.35	3
1429	1.46667	3
1430	0.416667	3
1431	0.55	3
1432	1.5	3
1433	4.28333	3
1434	1.81667	3
1435	0.466667	3
1436	1.28333	3
1437	1.15	3
1438	0.433333	3
1439	0.183333	3
1440	3.95	3
1441	0.5	3
1442	0.483333	3
1443	0.616667	3
1444	0.45	3
1445	0.583333	3
1446	0.316667	3
1447	0.933333	3
1448	1.65	3
1449	1.5	3
1450	0.75	3
1451	0.483333	3
1452	1.6	3
1453	0.55	3
1454	0.966667	3
1455	0.1	3
1456	1.2	3
1457	1.18333	3
1458	6.41667	3
1459	0.333333	3
1460	1.01667	3
1461	0.216667	3
1462	8.86667	3
1463	0.383333	3
1464	0.516667	3
1465	0.85	3
1466	0.333333	3
1467	0.45	3
1468	1.36667	3
1469	1.88333	3
1470	0.833333	3
1471	0.366667	3
1472	0.183333	3
1473	1.56667	3
1474	1.56667	3
1475	0.266667	3
1476	0.3	3
1477	0.4	3
1478	0.4	3
1479	0.516667	3
1480	0.383333	3
1481	0.566667	3
1482	0.5	3
1483	0.266667	3
1484	0.466667	3
1485	0.466667	3
1486	1.38333	3
1487	0.816667	3
1488	0.633333	3
1489	0.266667	3
1490	0.6	3
1491	0.25	3
1492	0.25	3
1493	0.316667	3
1494	0.2	3
1495	0.0833333	3
1496	8.6	3
1497	0.416667	3
1498	0.283333	3
1499	1.06667	3
1500	0.416667	3
1501	0.316667	3
1502	0.5	3
1503	0.5	3
1504	0.366667	3
1505	0.333333	3
1506	1	3
1507	0.533333	3
1508	1.95	3
1509	1.68333	3
1510	0.4	3
1511	1.55	3
1512	2.2	3
1513	1.65	3
1514	0.15	3
1515	2.21667	3
1516	1.05	3
1517	0.433333	3
1518	0.833333	3
1519	2.15	3
1520	0.316667	3
1521	1.08333	3
1522	2.9	3
1523	0.4	3
1524	0.933333	3
1525	0.733333	3
1526	0.55	3
1527	1.7	3
1528	1.08333	3
1529	2.63333	3
1530	2.36667	3
1531	0.433333	3
1532	3.96667	3
1533	3.01667	3
1534	0.9	3
1535	0.266667	3
1536	0.65	3
1537	1.35	3
1538	0.4	3
1539	1.78333	3
1540	0.2	3
1541	0.166667	3
1542	1.3	3
1543	0.35	3
1544	1.41667	3
1545	3.11667	3
1546	2.26667	3
1547	0.5	3
1548	1.78333	3
1549	4.38333	3
1550	1.26667	3
1551	2.88333	3
1552	7.3	3
1553	4.16667	3
1554	0.666667	3
1555	0.916667	3
1556	8.98333	3
1557	2.23333	3
1558	2.63333	3
1559	0.75	3
1560	1.41667	3
1561	1.7	3
1562	2.78333	3
1563	2.2	3
1564	1.5	3
1565	1.05	3
1566	1.61667	3
1567	0.4	3
1568	4.33333	3
1569	0.25	3
1570	2.95	3
1571	1.71667	3
1572	0.3	3
1573	1.23333	3
1574	0.35	3
1575	0.416667	3
1576	0.55	3
1577	0.133333	3
1578	0.583333	3
1579	0.283333	3
1580	0.833333	3
1581	1.91667	3
1582	3.33333	3
1583	1.05	3
1584	0.733333	3
1585	1.55	3
1586	1.85	3
1587	0.25	3
1588	1.35	3
1589	0.316667	3
1590	1.1	3
1591	0.583333	3
1592	1.3	3
1593	3.2	3
1594	1.2	3
1595	0.25	3
1596	2.71667	3
1597	0.75	3
1598	0.633333	3
1599	0.916667	3
1600	0.716667	3
1601	0.383333	3
1602	0.766667	3
1603	0.266667	3
1604	2.41667	3
1605	0.35	3
1606	1.41667	3
1607	0.483333	3
1608	0.55	3
1609	0.433333	3
1610	0.4	3
1611	0.416667	3
1612	0.266667	3
1613	0.483333	3
1614	0.75	3
1615	0.35	3
1616	0.316667	3
1617	0.616667	3
1618	0.516667	3
1619	0.183333	3
1620	0.766667	3
1621	0.766667	3
1622	0.333333	3
1623	0.583333	3
1624	3.61667	3
1625	0.383333	3
1626	0.133333	3
1627	2.46667	3
1628	2.08333	3
1629	0.566667	3
1630	0.5	3
1631	0.2	3
1632	0.466667	3
1633	1.3	3
1634	1.1	3
1635	0.566667	3
1636	1.56667	3
1637	6.88333	3
1638	2.98333	3
1639	1.8	3
1640	0.7	3
1641	0.916667	3
1642	0.366667	3
1643	2.2	3
1644	4.46667	3
1645	1.51667	3
1646	0.316667	3
1647	0.3	3
1648	1.05	3
1649	1.7	3
1650	1.7	3
1651	0.233333	3
1652	0.45	3
1653	2.5	3
1654	5.21667	3
1655	0.3	3
1656	0.7	3
1657	1.53333	3
1658	0.733333	3
1659	0.1	3
1660	1.55	3
1661	0.85	3
1662	1.08333	3
1663	1.75	3
1664	54.1167	3
1665	1.55	3
1666	0.916667	3
1667	11.2	3
1668	2.6	3
1669	2.03333	3
1670	0.916667	3
1671	0.366667	3
1672	0.716667	3
1673	1.3	3
1674	0.283333	3
1675	2.18333	3
1676	0.366667	3
1677	1.75	3
1678	0.6	3
1679	2.88333	3
1680	0.4	4
1681	0.583333	4
1682	1.45	4
1683	0.383333	4
1684	0.55	4
1685	0.433333	4
1686	0.35	4
1687	0.416667	4
1688	0.466667	4
1689	0.433333	4
1690	0.483333	4
1691	0.366667	4
1692	0.583333	4
1693	1.15	4
1694	1.18333	4
1695	0.566667	4
1696	0.316667	4
1697	1.56667	4
1698	0.433333	4
1699	0.65	4
1700	0.716667	4
1701	0.416667	4
1702	0.566667	4
1703	0.383333	4
1704	0.516667	4
1705	0.3	4
1706	0.55	4
1707	0.5	4
1708	0.483333	4
1709	0.333333	4
1710	0.766667	4
1711	0.833333	4
1712	2.26667	4
1713	1.78333	4
1714	0.283333	4
1715	0.416667	4
1716	0.766667	4
1717	0.316667	4
1718	0.55	4
1719	0.366667	4
1720	0.383333	4
1721	0.433333	4
1722	0.566667	4
1723	0.6	4
1724	0.516667	4
1725	0.766667	4
1726	0.366667	4
1727	1.05	4
1728	0.45	4
1729	0.483333	4
1730	0.516667	4
1731	0.533333	4
1732	0.45	4
1733	0.4	4
1734	0.433333	4
1735	0.583333	4
1736	0.783333	4
1737	0.566667	4
1738	0.516667	4
1739	1.45	4
1740	0.366667	4
1741	1.2	4
1742	0.633333	4
1743	0.516667	4
1744	1.1	4
1745	1.13333	4
1746	0.516667	4
1747	1.25	4
1748	0.733333	4
1749	0.55	4
1750	0.583333	4
1751	1.48333	4
1752	0.416667	4
1753	1.13333	4
1754	0.733333	4
1755	0.266667	4
1756	0.55	4
1757	0.416667	4
1758	0.483333	4
1759	0.416667	4
1760	0.483333	4
1761	0.566667	4
1762	0.216667	4
1763	0.466667	4
1764	0.6	4
1765	0.433333	4
1766	0.283333	4
1767	0.95	4
1768	0.4	4
1769	0.433333	4
1770	0.35	4
1771	1.48333	4
1772	0.483333	4
1773	2.1	4
1774	0.333333	4
1775	0.683333	4
1776	0.833333	4
1777	0.333333	4
1778	0.966667	4
1779	1.03333	4
1780	0.233333	4
1781	0.85	4
1782	0.516667	4
1783	0.4	4
1784	0.516667	4
1785	0.583333	4
1786	0.7	4
1787	0.95	4
1788	0.55	4
1789	0.7	4
1790	0.483333	4
1791	0.416667	4
1792	0.7	4
1793	0.433333	4
1794	0.616667	4
1795	0.433333	4
1796	0.9	4
1797	0.566667	4
1798	0.733333	4
1799	0.333333	4
1800	0.483333	4
1801	0.25	4
1802	0.716667	4
1803	0.483333	4
1804	0.466667	4
1805	0.383333	4
1806	0.5	4
1807	0.266667	4
1808	0.383333	4
1809	0.616667	4
1810	0.2	4
1811	0.616667	4
1812	0.6	4
1813	0.166667	4
1814	0.3	4
1815	0.266667	4
1816	0.8	4
1817	0.65	4
1818	0.633333	4
1819	0.133333	4
1820	0.916667	4
1821	0.366667	4
1822	0.25	4
1823	0.383333	4
1824	0.333333	4
1825	0.266667	4
1826	1.06667	4
1827	1.23333	4
1828	0.333333	4
1829	0.65	4
1830	1.3	4
1831	1.75	4
1832	0.2	4
1833	0.316667	4
1834	0.4	4
1835	0.566667	4
1836	0.5	4
1837	0.316667	4
1838	0.583333	4
1839	0.5	4
1840	0.466667	4
1841	0.3	4
1842	0.483333	4
1843	2.15	4
1844	0.766667	4
1845	0.966667	4
1846	0.483333	4
1847	0.7	4
1848	0.433333	4
1849	0.2	4
1850	0.8	4
1851	0.916667	4
1852	0.316667	4
1853	0.466667	4
1854	0.533333	4
1855	0.5	4
1856	0.466667	4
1857	0.95	4
1858	0.333333	4
1859	1.05	4
1860	0.85	4
1861	0.366667	4
1862	0.166667	4
1863	0.3	4
1864	0.416667	4
1865	0.433333	4
1866	0.583333	4
1867	0.866667	4
1868	0.266667	4
1869	0.616667	4
1870	1.46667	4
1871	0.933333	4
1872	0.4	4
1873	0.35	4
1874	0.45	4
1875	0.183333	4
1876	0.516667	4
1877	0.183333	4
1878	0.566667	4
1879	0.283333	4
1880	0.316667	4
1881	1	4
1882	0.666667	4
1883	0.416667	4
1884	0.766667	4
1885	1.08333	4
1886	0.6	4
1887	0.883333	4
1888	0.233333	4
1889	1.21667	4
1890	0.366667	4
1891	0.333333	4
1892	0.483333	4
1893	0.266667	4
1894	0.633333	4
1895	1.13333	4
1896	0.6	4
1897	0.4	4
1898	0.666667	4
1899	0.533333	4
1900	1.63333	4
1901	0.6	4
1902	0.683333	4
1903	0.416667	4
1904	0.833333	4
1905	0.566667	4
1906	0.25	4
1907	0.533333	4
1908	0.9	4
1909	0.333333	4
1910	0.233333	4
1911	1.38333	4
1912	0.316667	4
1913	0.75	4
1914	0.766667	4
1915	0.166667	4
1916	0.383333	4
1917	0.7	4
1918	0.35	4
1919	0.433333	4
1920	0.35	4
1921	0.483333	4
1922	0.466667	4
1923	0.45	4
1924	0.7	4
1925	0.966667	4
1926	0.416667	4
1927	0.533333	4
1928	0.366667	4
1929	0.516667	4
1930	0.483333	4
1931	0.633333	4
1932	0.5	4
1933	1.38333	4
1934	1.16667	4
1935	0.35	4
1936	0.666667	4
1937	0.3	4
1938	0.566667	4
1939	0.166667	4
1940	0.733333	4
1941	0.333333	4
1942	0.233333	4
1943	0.883333	4
1944	0.566667	4
1945	1.58333	4
1946	0.6	4
1947	1.4	4
1948	1.38333	4
1949	0.283333	4
1950	0.616667	4
1951	0.9	4
1952	0.366667	4
1953	0.45	4
1954	0.383333	4
1955	1.15	4
1956	0.983333	4
1957	0.4	4
1958	0.283333	4
1959	0.616667	4
1960	0.85	4
1961	0.383333	4
1962	0.266667	4
1963	1.21667	4
1964	0.633333	4
1965	0.25	4
1966	0.533333	4
1967	0.3	4
1968	1	4
1969	0.516667	4
1970	0.5	4
1971	1.28333	4
1972	0.683333	4
1973	1	4
1974	0.366667	4
1975	0.85	4
1976	0.533333	4
1977	1.08333	4
1978	0.533333	4
1979	0.683333	4
1980	0.366667	4
1981	0.566667	4
1982	0.283333	4
1983	0.533333	4
1984	0.416667	4
1985	0.283333	4
1986	0.4	4
1987	0.45	4
1988	0.316667	4
1989	1.55	4
1990	0.366667	4
1991	1.78333	4
