# Supplementary material for: Automatic mapping of multiplexed social receptive fields by deep learning and GPU-accelerated 3D videography
Source: Nat Commun. 2022 Feb 1;13:593. doi: 10.1038/s41467-022-28153-7 (PMC8807631; doi:10.1038/s41467-022-28153-7)
Supplement: Supplementary file 11 — Source Data File [file 41467_2022_28153_MOESM11_ESM.zip › ebbesen_froemke_source/source_5g.xlsx]

## Sheet: Sheet1
	duration	state
0	-0.875061	0
1	0.0211893	0
2	0.769623	0
3	-0.221849	0
4	-0.632023	0
5	-0.547702	0
6	-0.736759	0
7	0.176091	0
8	-0.875061	0
9	0.572097	0
10	0.48192	0
11	-0.632023	0
12	0.0211893	0
13	-0.69897	0
14	0.575957	0
15	-0.380211	0
16	0.171239	0
17	0.529345	0
18	0.355388	0
19	0.91733	0
20	1.02462	0
21	-0.933053	0
22	0.00717858	0
23	-0.875061	0
24	0.591065	0
25	0.0479236	0
26	0.274927	0
27	0.199572	0
28	-1	0
29	-0.574031	0
30	-0.547702	0
31	-0.0377886	0
32	0.434036	0
33	0.562293	0
34	-1.17609	0
35	0.217484	0
36	-0.522879	0
37	-0.187087	0
38	0.39794	0
39	0.631782	0
40	-0.69897	0
41	0.213075	0
42	-0.664208	0
43	0.79819	0
44	0.156347	0
45	0.830375	0
46	-0.823909	0
47	-0.778151	0
48	-0.933053	0
49	0.0669468	0
50	0.927712	0
51	0.867271	0
52	0.929419	0
53	-0.547702	0
54	-0.574031	0
55	-0.380211	0
56	0.09691	0
57	-0.176091	0
58	-0.259637	0
59	-0.499398	0
60	1.3924	0
61	-0.115393	0
62	-0.823909	0
63	-1.07918	0
64	-0.0222764	0
65	-0.778151	0
66	-0.246672	0
67	-0.477121	0
68	-0.664208	0
69	-0.632023	0
70	0.199572	0
71	1.06942	0
72	0.243038	0
73	-0.315753	0
74	0.348954	0
75	0.377185	0
76	-0.0705811	0
77	0.890235	0
78	0.856326	0
79	0.784142	0
80	0.897627	0
81	-0.221849	0
82	-0.778151	0
83	-0.632023	0
84	-0.455932	0
85	-1	0
86	-0.30103	0
87	0.0211893	0
88	0.274927	0
89	-0.736759	0
90	-0.632023	0
91	-0.106053	0
92	-0.933053	0
93	-0.477121	0
94	0.5272	0
95	0.570154	0
96	-0.198368	0
97	-0.823909	0
98	1.13672	0
99	-0.664208	0
100	-0.28679	0
101	0.653213	0
102	-0.39794	0
103	1.02257	0
104	0.749479	0
105	0.428675	0
106	1.30248	0
107	-0.477121	0
108	0.0791812	0
109	0.171239	0
110	0.934498	0
111	-0.60206	0
112	1.46065	0
113	0.0280287	0
114	0.156347	0
115	-0.273001	0
116	-0.154902	0
117	-0.522879	0
118	-0.234083	0
119	1.36891	0
120	1.46662	0
121	-0.455932	0
122	-0.522879	0
123	0.434036	0
124	0.0211893	0
125	-0.69897	0
126	-0.144683	0
127	-0.933053	0
128	1.4311	0
129	-0.69897	0
130	0.726999	0
131	-0.416423	0
132	0.833572	0
133	-0.0222764	0
134	0.710399	0
135	-0.346787	0
136	-1	0
137	0.572097	0
138	-0.198368	0
139	-0.664208	0
140	-0.632023	0
141	-0.60206	0
142	0.908485	0
143	-0.234083	0
144	0.574031	0
145	-0.176091	0
146	0.374137	0
147	0.297396	0
148	-0.778151	0
149	-0.416423	0
150	-0.736759	0
151	0.190332	0
152	0.358569	0
153	1.3686	0
154	0.793558	0
155	0.332438	0
156	-0.416423	0
157	0.574031	0
158	-0.664208	0
159	0.746894	0
160	0.400826	0
161	-0.0538754	0
162	-0.823909	0
163	0.467361	0
164	-0.455932	0
165	0.560305	0
166	-0.477121	0
167	-0.477121	0
168	-0.933053	0
169	-0.778151	0
170	-0.933053	0
171	-0.259637	0
172	0.0413927	0
173	0.609239	0
174	1.02667	0
175	-1	0
176	-0.221849	0
177	0.190332	0
178	0.716003	0
179	-0.221849	0
180	-0.273001	0
181	-0.0377886	0
182	-0.69897	0
183	0.969261	0
184	1.46315	0
185	0.243038	0
186	-0.933053	0
187	1.32497	0
188	-0.477121	0
189	1.21263	0
190	-1.30103	0
191	-0.933053	0
192	-1.17609	0
193	-1.30103	0
194	-1.07918	0
195	0.544068	0
196	0.537819	0
197	1.09633	0
198	-0.499398	0
199	0.955848	0
200	0.464887	0
201	-1	0
202	-0.823909	0
203	-0.165367	0
204	0.329059	0
205	0.731051	0
206	0.130334	0
207	-0.60206	0
208	0.957448	0
209	0.560305	0
210	1.09225	0
211	1.34635	0
212	0.638489	0
213	1.14922	0
214	0.623249	0
215	-0.315753	0
216	-0.823909	0
217	0.633468	0
218	0.176091	0
219	-0.547702	0
220	1.22789	0
221	-0.574031	0
222	0.457377	0
223	-0.632023	0
224	-0.632023	0
225	0.259275	0
226	-0.363178	0
227	0.50965	0
228	0.22617	0
229	0.951823	0
230	-0.273001	0
231	0.0910805	0
232	-0.574031	0
233	-0.234083	0
234	0.230449	0
235	-0.632023	0
236	0.856326	0
237	-0.0879552	0
238	-0.380211	0
239	0.00717858	0
240	-0.664208	0
241	0.614546	0
242	-0.198368	0
243	-0.933053	0
244	0.656418	0
245	-1	0
246	1.18422	0
247	0.786515	0
248	0.792392	0
249	-0.933053	0
250	0.69752	0
251	-0.30103	0
252	0.821732	0
253	-0.574031	0
254	0.304634	0
255	0.853293	0
256	-0.221849	0
257	-0.0147233	0
258	0.403692	0
259	1.34928	0
260	0.936179	0
261	0.389166	0
262	-0.0705811	0
263	1.25001	0
264	1.15886	0
265	0.0543577	0
266	-0.124939	0
267	-0.416423	0
268	0.6163	0
269	1.08159	0
270	-0.106053	0
271	-1.30103	0
272	-0.664208	0
273	-0.875061	0
274	-1	0
275	-0.00729924	0
276	-0.547702	0
277	0.342423	0
278	-0.455932	0
279	1.04727	0
280	-0.435729	0
281	-0.933053	0
282	-1	0
283	-0.778151	0
284	-0.69897	0
285	1.51786	0
286	-0.124939	0
287	0.0543577	0
288	1.27531	0
289	-0.144683	0
290	0.82823	0
291	0.609239	0
292	1.6217	0
293	-0.547702	0
294	0.500602	0
295	0.364864	0
296	-0.547702	0
297	-0.273001	0
298	-0.416423	0
299	0.500602	0
300	-1.30103	0
301	-0.778151	0
302	-0.69897	0
303	-1.30103	0
304	0.672098	0
305	-0.246672	0
306	-1.07918	0
307	-0.875061	0
308	-0.0299632	0
309	0	0
310	-0.69897	0
311	0.0910805	0
312	-0.69897	0
313	-1	0
314	0.0791812	0
315	-0.632023	0
316	-0.154902	0
317	-0.69897	0
318	-0.778151	0
319	-1.07918	0
320	0.00717858	0
321	-0.0147233	0
322	-1.17609	0
323	0.371068	0
324	-0.574031	0
325	0.156347	0
326	-0.165367	0
327	-0.933053	0
328	-0.574031	0
329	-1.07918	0
330	0.539912	0
331	-0.632023	0
332	-0.09691	0
333	-0.00729924	0
334	0.234686	0
335	-1.30103	0
336	0.383217	0
337	0.146128	0
338	0.395035	0
339	-1.17609	0
340	-1	0
341	-1	0
342	0.690196	0
343	-1.07918	0
344	0.108339	0
345	0.108339	0
346	-0.165367	0
347	0.185637	0
348	-1.30103	0
349	-0.823909	0
350	-0.416423	0
351	0.0851716	0
352	-1.07918	0
353	-0.933053	0
354	-0.144683	0
355	0.274927	0
356	0.725639	0
357	0.554287	0
358	-0.875061	0
359	0.996366	0
360	-0.522879	0
361	0.190332	0
362	-0.778151	0
363	-0.234083	0
364	-1.17609	0
365	-0.933053	0
366	-1.30103	0
367	-0.315753	0
368	-0.259637	0
369	0.325652	0
370	-0.823909	0
371	0.675167	0
372	-0.632023	0
373	-0.547702	0
374	-0.875061	0
375	0.278754	0
376	0.428675	0
377	0.736397	0
378	-0.778151	0
379	-0.632023	0
380	0.721536	0
381	0.367977	0
382	-0.632023	0
383	-0.315753	0
384	0.572097	0
385	-0.875061	0
386	0.190332	0
387	0.516315	0
388	-0.39794	0
389	0.574031	0
390	-0.28679	0
391	0.518514	0
392	-1.17609	0
393	-0.547702	0
394	-0.380211	0
395	-0.154902	0
396	0.119476	0
397	-0.632023	0
398	0.267172	0
399	-0.0879552	0
400	-0.933053	0
401	-1.17609	0
402	-1.17609	0
403	-1.17609	0
404	-1	0
405	-1.07918	0
406	-1.17609	0
407	-0.477121	0
408	0.322219	0
409	-1	0
410	-0.176091	0
411	-1.07918	0
412	-0.823909	0
413	-1.07918	0
414	-1	0
415	-1.17609	0
416	-1	0
417	-1	0
418	0.20412	0
419	-0.933053	0
420	-0.823909	0
421	-0.875061	0
422	0.176091	0
423	0.457377	0
424	-0.574031	0
425	-0.823909	0
426	0.124939	0
427	-1.17609	0
428	1.10551	0
429	-0.477121	0
430	-0.0879552	0
431	-1.07918	0
432	0.583577	0
433	-0.778151	0
434	-0.0147233	0
435	0.0791812	0
436	-0.154902	0
437	-0.778151	0
438	0.0851716	0
439	-1.17609	0
440	0.130334	0
441	0.868252	0
442	-0.547702	0
443	0.361728	0
444	-0.778151	0
445	0.579784	0
446	-1.07918	0
447	0.251233	0
448	0.594761	0
449	-0.778151	0
450	0.89487	0
451	0.247155	0
452	1.31069	0
453	-0.499398	0
454	0.374137	0
455	-0.176091	0
456	0.325652	0
457	1.17075	0
458	-0.499398	0
459	-0.736759	0
460	0.130334	0
461	-0.0299632	0
462	0.0543577	0
463	0.875061	0
464	0.102662	0
465	-0.187087	0
466	0.304634	0
467	0.41218	0
468	0.0731071	0
469	1.05115	0
470	0.556303	0
471	0.217484	0
472	0.329059	0
473	-1.17609	0
474	-0.315753	0
475	-0.165367	0
476	-1.30103	0
477	1.26639	0
478	-1.07918	0
479	-0.522879	0
480	-0.60206	0
481	0.850238	0
482	-1.17609	0
483	0.130334	0
484	0.581684	0
485	-0.39794	0
486	0.428675	0
487	-0.933053	0
488	0.694605	0
489	0.124939	0
490	0.507406	0
491	-0.632023	0
492	0.0413927	0
493	-0.632023	0
494	0.255273	0
495	0.741677	0
496	0.568202	0
497	-1.07918	0
498	-0.499398	0
499	-0.736759	0
500	0.840942	0
501	-0.416423	0
502	-0.0222764	0
503	-1	0
504	0.342423	0
505	0.752048	0
506	0.311754	0
507	0.457377	0
508	-0.736759	0
509	0.364864	0
510	-1.17609	0
511	-0.736759	0
512	-1.30103	0
513	-0.0538754	0
514	-1.07918	0
515	0.278754	0
516	-0.0791812	0
517	0.102662	0
518	1.08577	0
519	-1.17609	0
520	-0.778151	0
521	0.297396	0
522	-1.07918	0
523	0.263241	0
524	-0.0538754	0
525	-0.60206	0
526	-0.0299632	0
527	-1.07918	0
528	0.259275	0
529	-1.17609	0
530	-0.778151	0
531	-0.933053	0
532	0.335792	0
533	-0.416423	0
534	-0.736759	0
535	-0.778151	0
536	-0.0222764	0
537	-0.736759	0
538	-0.736759	0
539	-0.346787	0
540	-0.69897	0
541	-0.28679	0
542	-1.17609	0
543	0.156347	0
544	-0.315753	0
545	-0.522879	0
546	-1.07918	0
547	-0.823909	0
548	-0.632023	0
549	-0.632023	0
550	-1.17609	0
551	-0.477121	0
552	0.457377	0
553	-0.933053	0
554	-0.106053	0
555	-0.273001	0
556	-0.0621479	0
557	-0.315753	0
558	-0.875061	0
559	0.395035	0
560	0.371068	0
561	-0.106053	0
562	0.0211893	0
563	-0.176091	0
564	-1.07918	0
565	-0.115393	0
566	-0.664208	0
567	-1.30103	0
568	-1.17609	0
569	-0.933053	0
570	0.0669468	0
571	-0.632023	0
572	-0.346787	0
573	-1.30103	0
574	-0.154902	0
575	-0.39794	0
576	-1.17609	0
577	0.0142404	0
578	0.0543577	0
579	0.552263	0
580	-0.736759	0
581	-0.0705811	0
582	-1.30103	0
583	-0.176091	0
584	-0.363178	0
585	-1.30103	0
586	0.3457	0
587	-1.30103	0
588	0.474702	0
589	0.271067	0
590	0.967704	0
591	0.630089	0
592	-1.30103	0
593	0.286307	0
594	0.00717858	0
595	-1.30103	0
596	-1	0
597	-1.07918	0
598	-0.823909	0
599	-1.17609	0
600	-0.778151	0
601	-1.30103	0
602	0.146128	0
603	0.414973	0
604	-0.330993	0
605	0.0606978	0
606	0.447158	0
607	-1.17609	0
608	1.06321	0
609	0.760925	0
610	0.611015	0
611	0.22617	0
612	-0.0791812	0
613	-1.17609	0
614	-0.0879552	0
615	-0.736759	0
616	-0.547702	0
617	-0.933053	0
618	0.514105	0
619	-1.17609	0
620	1.14197	0
621	-1	0
622	-0.315753	0
623	0.651601	0
624	0.20862	0
625	-0.30103	0
626	0.6163	0
627	-1	0
628	0.436693	0
629	-0.0879552	0
630	0.80618	0
631	-1.07918	0
632	0.49369	0
633	-1.17609	0
634	-1	0
635	-1.07918	0
636	-0.933053	0
637	-0.499398	0
638	-1.07918	0
639	-0.115393	0
640	-0.30103	0
641	-1.17609	0
642	-1	0
643	-0.664208	0
644	1.00575	0
645	-0.574031	0
646	-0.69897	0
647	-0.176091	0
648	0.662758	0
649	-0.736759	0
650	0.238882	0
651	-0.632023	0
652	-0.144683	0
653	0.20862	0
654	-0.346787	0
655	0.400826	0
656	0.645095	0
657	-0.0879552	0
658	0.816241	0
659	-0.875061	0
660	-0.664208	0
661	0.238882	0
662	-0.632023	0
663	0.525045	0
664	-1.17609	0
665	0.409369	0
666	0.386202	0
667	0.39794	0
668	-0.875061	0
669	-0.435729	0
670	-0.30103	0
671	-0.124939	0
672	0.0413927	0
673	0.587337	0
674	0.614546	0
675	0.89671	0
676	0.271067	0
677	-0.28679	0
678	0.361728	0
679	-1.07918	0
680	0.0669468	0
681	-0.736759	0
682	-0.416423	0
683	-0.315753	0
684	-0.455932	0
685	0.194977	0
686	-1	0
687	0.255273	0
688	-1.07918	0
689	0.725639	0
690	-0.09691	0
691	-1.07918	0
692	0.31527	0
693	-0.234083	0
694	1.00289	0
695	0.609239	0
696	0.452298	0
697	-0.875061	0
698	0.951014	0
699	-0.477121	0
700	0.102662	0
701	0.467361	0
702	-1	0
703	-0.778151	0
704	-1.30103	0
705	0.744293	0
706	-0.664208	0
707	-0.416423	0
708	-0.106053	0
709	-0.778151	0
710	-0.477121	0
711	0.754603	0
712	-0.0879552	0
713	-1	0
714	-1.17609	0
715	-0.198368	0
716	-1.30103	0
717	-0.0377886	0
718	-0.933053	0
719	-0.933053	0
720	-1.17609	0
721	0.199572	0
722	-0.547702	0
723	0.274927	0
724	-1.30103	0
725	-0.455932	0
726	0.271067	0
727	-1.17609	0
728	-1.07918	0
729	-1.30103	0
730	-1.17609	0
731	-1.17609	0
732	-1.17609	0
733	-0.330993	0
734	-0.346787	0
735	-1.07918	0
736	-0.477121	0
737	-0.522879	0
738	-0.198368	0
739	0.00717858	0
740	-0.176091	0
741	0.0791812	0
742	-1	0
743	0.371068	0
744	-0.664208	0
745	0.135663	0
746	-0.455932	0
747	0.50965	0
748	0.732394	0
749	-1.30103	0
750	-0.330993	0
751	0.558308	0
752	-0.69897	0
753	-0.664208	0
754	-1.17609	0
755	0.735066	0
756	-0.933053	0
757	0.645095	0
758	0.514105	0
759	0.661181	0
760	0.0606978	0
761	-0.823909	0
762	0.113943	0
763	0.566241	0
764	0.924279	0
765	0.322219	0
766	-0.477121	0
767	-0.69897	0
768	0.462398	0
769	-0.574031	0
770	-1.17609	0
771	0.352183	0
772	-1.17609	0
773	-0.823909	0
774	-1.17609	0
775	-0.933053	0
776	-0.823909	0
777	0.18089	0
778	-1.17609	0
779	-0.0538754	0
780	-0.778151	0
781	-0.69897	0
782	-1.30103	0
783	-0.234083	0
784	-1.07918	0
785	0.00717858	0
786	-0.875061	0
787	-0.259637	0
788	-0.778151	0
789	-0.363178	0
790	-1.17609	0
791	-0.933053	0
792	-0.736759	0
793	-0.778151	0
794	-0.933053	0
795	-0.416423	0
796	-0.522879	0
797	-0.632023	0
798	-0.574031	0
799	0.775732	0
800	0.318759	0
801	0.403692	0
802	-0.416423	0
803	-1.17609	0
804	0.818446	0
805	-0.574031	0
806	0.841985	0
807	1.71975	0
808	-0.933053	0
809	0.234686	0
810	-0.664208	0
811	0.400826	0
812	-0.144683	0
813	-0.435729	0
814	0.550228	0
815	0.146128	0
816	0.486667	0
817	1.3865	0
818	-0.664208	0
819	0.735066	0
820	-1.07918	0
821	0.130334	0
822	-0.823909	0
823	0.737723	0
824	-0.574031	0
825	-0.933053	0
826	0.0347621	0
827	0.0211893	1
828	-0.522879	1
829	-0.346787	1
830	-0.246672	1
831	-0.416423	1
832	-0.823909	1
833	-0.477121	1
834	-0.259637	1
835	-0.259637	1
836	0.0142404	1
837	-0.435729	1
838	-0.664208	1
839	0.0669468	1
840	-0.0621479	1
841	0.0413927	1
842	-0.115393	1
843	-0.435729	1
844	-0.477121	1
845	-0.221849	1
846	-0.20995	1
847	-0.574031	1
848	-0.221849	1
849	-0.363178	1
850	-0.106053	1
851	-0.273001	1
852	0.124939	1
853	-0.273001	1
854	-0.39794	1
855	-0.416423	1
856	-0.0377886	1
857	-0.664208	1
858	-0.246672	1
859	-0.522879	1
860	-0.39794	1
861	-0.221849	1
862	-0.416423	1
863	-0.346787	1
864	0.185637	1
865	-0.416423	1
866	-0.346787	1
867	-0.574031	1
868	-0.346787	1
869	-0.39794	1
870	-0.30103	1
871	-0.499398	1
872	-0.176091	1
873	0.0543577	1
874	-0.363178	1
875	-0.632023	1
876	-0.154902	1
877	-0.380211	1
878	-0.416423	1
879	-0.346787	1
880	-0.522879	1
881	-0.176091	1
882	-0.380211	1
883	-0.547702	1
884	-0.259637	1
885	0.102662	1
886	-0.522879	1
887	0.135663	1
888	-0.435729	1
889	-0.315753	1
890	-0.259637	1
891	-0.315753	1
892	-0.455932	1
893	-0.574031	1
894	-0.0147233	1
895	-0.499398	1
896	-0.273001	1
897	-0.246672	1
898	-0.39794	1
899	-0.455932	1
900	-0.0147233	1
901	-0.273001	1
902	-0.259637	1
903	-0.20995	1
904	-0.39794	1
905	-0.20995	1
906	-0.246672	1
907	-0.315753	1
908	-0.574031	1
909	-0.455932	1
910	-0.30103	1
911	-0.363178	1
912	-0.60206	1
913	-0.435729	1
914	-0.330993	1
915	-0.176091	1
916	-0.477121	1
917	0	1
918	-0.165367	1
919	-0.416423	1
920	-0.221849	1
921	-0.380211	1
922	-0.380211	1
923	-0.499398	1
924	-0.346787	1
925	-0.455932	1
926	-0.134699	1
927	-0.0791812	1
928	-0.522879	1
929	-0.198368	1
930	-0.0705811	1
931	-0.154902	1
932	-0.363178	1
933	-0.273001	1
934	-0.28679	1
935	-0.234083	1
936	-0.330993	1
937	-0.632023	1
938	-0.435729	1
939	-0.39794	1
940	-0.380211	1
941	-0.499398	1
942	-0.234083	1
943	-0.346787	1
944	-0.522879	1
945	-0.363178	1
946	-0.380211	1
947	-0.39794	1
948	-0.221849	1
949	-0.273001	1
950	-0.0879552	1
951	-0.234083	1
952	-0.346787	1
953	-0.499398	1
954	-0.187087	1
955	-0.499398	1
956	0.00717858	1
957	-0.234083	1
958	-0.0705811	1
959	-0.0791812	1
960	-0.522879	1
961	-0.547702	1
962	-0.0621479	1
963	-0.30103	1
964	-0.124939	1
965	-0.477121	1
966	-0.632023	1
967	-0.273001	1
968	-0.435729	1
969	-0.134699	1
970	-0.60206	1
971	-0.154902	1
972	-0.0147233	1
973	-0.221849	1
974	-0.60206	1
975	-0.28679	1
976	-0.273001	1
977	-0.134699	1
978	-0.435729	1
979	-0.0299632	1
980	-0.221849	1
981	-0.28679	1
982	-0.455932	1
983	-0.499398	1
984	-0.363178	1
985	-0.246672	1
986	-0.165367	1
987	-0.664208	1
988	-0.115393	1
989	-0.477121	1
990	-0.124939	1
991	-0.547702	1
992	-0.0147233	1
993	-0.144683	1
994	-0.435729	1
995	0.185637	1
996	-0.435729	1
997	-0.522879	1
998	0.0731071	1
999	-0.0377886	1
1000	-0.39794	1
1001	0.0731071	1
1002	-0.632023	1
1003	0	1
1004	0.0606978	1
1005	0	1
1006	0.151268	1
1007	-0.455932	1
1008	0	1
1009	0	1
1010	0	1
1011	-0.134699	1
1012	-0.0299632	1
1013	-0.106053	1
1014	0.00717858	1
1015	-0.0457575	1
1016	-0.363178	1
1017	-0.259637	1
1018	-0.0299632	1
1019	-0.664208	1
1020	0.0543577	1
1021	-0.115393	1
1022	0.09691	1
1023	-0.39794	1
1024	0.18089	1
1025	-0.363178	1
1026	0.199572	1
1027	-0.259637	1
1028	-0.522879	1
1029	-0.380211	1
1030	0.00717858	1
1031	-0.0222764	1
1032	-0.416423	1
1033	-0.632023	1
1034	0.0606978	1
1035	-0.20995	1
1036	-0.20995	1
1037	-0.39794	1
1038	-0.0222764	1
1039	-0.198368	1
1040	-0.0299632	1
1041	-0.234083	1
1042	0.0543577	1
1043	-0.00729924	1
1044	0.0791812	1
1045	0.255273	1
1046	-0.416423	1
1047	-0.28679	1
1048	-0.221849	1
1049	0.251233	1
1050	0.0347621	1
1051	-0.574031	1
1052	-0.198368	1
1053	-0.259637	1
1054	-0.380211	1
1055	-0.28679	1
1056	0.176091	1
1057	-0.39794	1
1058	-0.416423	1
1059	-0.0538754	1
1060	0.0669468	1
1061	-0.380211	1
1062	-0.39794	1
1063	-0.547702	1
1064	-0.435729	1
1065	-0.477121	1
1066	-0.346787	1
1067	0.130334	1
1068	0.364864	1
1069	-0.60206	1
1070	-0.30103	1
1071	-0.632023	1
1072	-0.499398	1
1073	-0.00729924	1
1074	-0.106053	1
1075	0.0211893	1
1076	-0.0377886	1
1077	-0.0222764	1
1078	-0.477121	1
1079	-0.0621479	1
1080	-0.20995	1
1081	0.0543577	1
1082	-0.106053	1
1083	-0.273001	1
1084	-0.165367	1
1085	-0.115393	1
1086	-0.632023	1
1087	0.0280287	1
1088	-0.435729	1
1089	0.151268	1
1090	-0.0791812	1
1091	0.217484	1
1092	-0.00729924	1
1093	-0.234083	1
1094	-0.0147233	1
1095	-0.380211	1
1096	-0.20995	1
1097	-0.30103	1
1098	-0.632023	1
1099	-0.0879552	1
1100	0.0731071	1
1101	-0.00729924	1
1102	-0.154902	1
1103	-0.0457575	1
1104	-0.00729924	1
1105	-0.0879552	1
1106	-0.346787	1
1107	-0.09691	1
1108	-0.547702	1
1109	0.199572	1
1110	-0.632023	1
1111	-0.165367	1
1112	-0.234083	1
1113	-0.632023	1
1114	-0.60206	1
1115	-0.346787	1
1116	-0.60206	1
1117	-0.0299632	1
1118	0	1
1119	-0.0377886	1
1120	-0.115393	1
1121	-0.346787	1
1122	-0.0621479	1
1123	-0.20995	1
1124	-0.416423	1
1125	-0.0791812	1
1126	-0.380211	1
1127	-0.115393	1
1128	-0.0621479	1
1129	-0.477121	1
1130	-0.234083	1
1131	0	1
1132	0.0142404	1
1133	-0.0457575	1
1134	0	1
1135	0.0142404	1
1136	0.140927	1
1137	-0.0147233	1
1138	-0.632023	1
1139	-0.0457575	1
1140	0	1
1141	-0.39794	1
1142	-0.0299632	1
1143	-0.0705811	1
1144	-0.477121	1
1145	-0.106053	1
1146	-0.187087	1
1147	-0.346787	1
1148	-0.0457575	1
1149	-0.0457575	1
1150	-0.499398	1
1151	-0.187087	1
1152	-0.0879552	1
1153	-0.363178	1
1154	-0.0538754	1
1155	-0.176091	1
1156	-0.273001	1
1157	-0.28679	1
1158	-0.28679	1
1159	0.190332	1
1160	-0.477121	1
1161	0.185637	1
1162	-0.0299632	1
1163	-0.380211	1
1164	-0.0147233	1
1165	-0.574031	1
1166	-0.522879	1
1167	0.0910805	1
1168	-0.435729	1
1169	0.0280287	1
1170	0.0413927	1
1171	-0.154902	1
1172	0.0347621	1
1173	-0.60206	1
1174	-0.499398	1
1175	-0.221849	1
1176	-0.0147233	1
1177	-0.574031	1
1178	-0.0147233	1
1179	-0.20995	1
1180	0.156347	1
1181	-0.198368	1
1182	-0.363178	1
1183	-0.124939	1
1184	-0.0147233	1
1185	0	1
1186	0.102662	1
1187	-0.115393	1
1188	-0.144683	1
1189	-0.0621479	1
1190	0.102662	1
1191	-0.234083	1
1192	-0.30103	1
1193	-0.0299632	1
1194	-0.0222764	1
1195	-0.176091	1
1196	-0.198368	1
1197	-0.273001	1
1198	-0.176091	1
1199	-0.234083	1
1200	-0.477121	1
1201	-0.455932	1
1202	-0.0538754	1
1203	-0.30103	1
1204	-0.106053	1
1205	-0.346787	1
1206	0.0543577	1
1207	-0.499398	1
1208	-0.0147233	1
1209	0.166331	1
1210	-0.330993	1
1211	-0.380211	1
1212	-0.499398	1
1213	0.0211893	1
1214	0.0211893	1
1215	-0.115393	1
1216	-0.0147233	1
1217	-0.39794	1
1218	-0.165367	1
1219	-0.455932	1
1220	-0.106053	1
1221	-0.259637	1
1222	-0.0457575	1
1223	-0.363178	1
1224	0.0280287	1
1225	-0.632023	1
1226	0.0543577	1
1227	-0.124939	1
1228	-0.346787	1
1229	-0.115393	1
1230	-0.144683	1
1231	-0.455932	1
1232	-0.363178	1
1233	-0.330993	1
1234	-0.273001	1
1235	-0.154902	1
1236	0.124939	1
1237	-0.0222764	1
1238	-0.09691	1
1239	-0.0538754	1
1240	0.135663	1
1241	-0.0147233	1
1242	-0.574031	1
1243	-0.0621479	2
1244	-0.346787	2
1245	-0.363178	2
1246	-0.455932	2
1247	-0.115393	2
1248	-0.28679	2
1249	0.166331	2
1250	-0.499398	2
1251	-0.664208	2
1252	-0.154902	2
1253	-0.115393	2
1254	-0.0457575	2
1255	-0.435729	2
1256	-0.134699	2
1257	-0.198368	2
1258	-0.187087	2
1259	-0.416423	2
1260	-0.30103	2
1261	-0.522879	2
1262	-0.154902	2
1263	-0.165367	2
1264	-0.221849	2
1265	-0.259637	2
1266	-0.330993	2
1267	-0.664208	2
1268	-0.363178	2
1269	-0.346787	2
1270	-0.455932	2
1271	-0.39794	2
1272	-0.198368	2
1273	-0.346787	2
1274	-0.0538754	2
1275	0.0606978	2
1276	-0.736759	2
1277	-0.315753	2
1278	-0.39794	2
1279	-0.416423	2
1280	-0.315753	2
1281	-0.30103	2
1282	-0.315753	2
1283	-0.273001	2
1284	0	2
1285	-0.39794	2
1286	-0.435729	2
1287	-0.39794	2
1288	-0.134699	2
1289	-0.477121	2
1290	-0.416423	2
1291	-0.234083	2
1292	-0.574031	2
1293	-0.416423	2
1294	-0.0879552	2
1295	-0.574031	2
1296	0.0413927	2
1297	-0.499398	2
1298	-0.20995	2
1299	0.0142404	2
1300	-0.259637	2
1301	-0.144683	2
1302	-0.20995	2
1303	-0.330993	2
1304	-0.0538754	2
1305	-0.574031	2
1306	-0.0457575	2
1307	-0.134699	2
1308	-0.30103	2
1309	-0.30103	2
1310	-0.315753	2
1311	-0.477121	2
1312	-0.106053	2
1313	-0.346787	2
1314	-0.547702	2
1315	-0.330993	2
1316	-0.547702	2
1317	-0.234083	2
1318	-0.315753	2
1319	-0.30103	2
1320	-0.477121	2
1321	0.124939	2
1322	-0.522879	2
1323	-0.330993	2
1324	-0.144683	2
1325	-0.346787	2
1326	-0.330993	2
1327	-0.315753	2
1328	-0.380211	2
1329	-0.106053	2
1330	-0.28679	2
1331	-0.259637	2
1332	-0.187087	2
1333	-0.176091	2
1334	-0.416423	2
1335	-0.60206	2
1336	-0.574031	2
1337	-0.20995	2
1338	-0.380211	2
1339	-0.416423	2
1340	-0.435729	2
1341	-0.234083	2
1342	-0.547702	2
1343	0	2
1344	-0.246672	2
1345	-0.380211	2
1346	-0.363178	2
1347	-0.234083	2
1348	-0.0147233	2
1349	0.00717858	2
1350	-0.273001	2
1351	-0.221849	2
1352	-0.380211	2
1353	-0.477121	2
1354	0.0479236	2
1355	0.0910805	2
1356	-0.134699	2
1357	-0.20995	2
1358	-0.39794	2
1359	-0.435729	2
1360	-0.632023	2
1361	-0.234083	2
1362	-0.632023	2
1363	-0.60206	2
1364	-0.547702	2
1365	-0.315753	2
1366	-0.664208	2
1367	-0.455932	2
1368	-0.134699	2
1369	-0.574031	2
1370	-0.176091	2
1371	-0.154902	2
1372	-0.30103	2
1373	0.130334	2
1374	-0.198368	2
1375	-0.246672	2
1376	0	2
1377	-0.435729	2
1378	-0.60206	2
1379	-0.221849	2
1380	-0.574031	2
1381	-0.234083	2
1382	-0.259637	2
1383	-0.574031	2
1384	-0.20995	2
1385	-0.106053	2
1386	-0.198368	2
1387	-0.221849	2
1388	-0.574031	2
1389	-0.455932	2
1390	-0.0377886	2
1391	-0.455932	2
1392	-0.416423	2
1393	-0.00729924	2
1394	-0.632023	2
1395	-0.124939	2
1396	-0.346787	2
1397	-0.0705811	2
1398	-0.0705811	2
1399	0.108339	2
1400	-0.0377886	2
1401	-0.134699	2
1402	-0.0705811	2
1403	-0.0791812	2
1404	0.156347	2
1405	-0.330993	2
1406	-0.30103	2
1407	-0.60206	2
1408	-0.154902	2
1409	-0.144683	2
1410	-0.00729924	2
1411	-0.234083	2
1412	-0.0457575	2
1413	-0.547702	2
1414	0.247155	2
1415	-0.60206	2
1416	0.102662	2
1417	-0.176091	2
1418	-0.0147233	2
1419	-0.259637	2
1420	-0.0879552	2
1421	-0.380211	2
1422	0.0731071	2
1423	-0.30103	2
1424	-0.30103	2
1425	-0.30103	2
1426	-0.363178	2
1427	-0.00729924	2
1428	-0.0147233	2
1429	-0.547702	2
1430	-0.60206	2
1431	-0.574031	2
1432	-0.0222764	2
1433	-0.435729	2
1434	-0.574031	2
1435	-0.20995	2
1436	-0.187087	2
1437	-0.198368	2
1438	-0.20995	2
1439	-0.0705811	2
1440	-0.380211	2
1441	0.0413927	2
1442	-0.09691	2
1443	-0.0791812	2
1444	-0.198368	2
1445	-0.165367	2
1446	-0.234083	2
1447	-0.522879	2
1448	-0.60206	2
1449	-0.69897	2
1450	-0.0299632	2
1451	-0.144683	2
1452	-0.380211	2
1453	-0.30103	2
1454	-0.499398	2
1455	-0.221849	2
1456	-0.246672	2
1457	0.09691	2
1458	-0.664208	2
1459	-0.416423	2
1460	-0.346787	2
1461	0.151268	2
1462	-0.60206	2
1463	0.230449	2
1464	-0.477121	2
1465	-0.315753	2
1466	-0.60206	2
1467	-0.246672	2
1468	-0.574031	2
1469	-0.00729924	2
1470	-0.0222764	2
1471	-0.187087	2
1472	-0.632023	2
1473	-0.39794	2
1474	-0.144683	2
1475	-0.574031	2
1476	-0.154902	2
1477	-0.134699	2
1478	-0.246672	2
1479	-0.0299632	2
1480	-0.39794	2
1481	-0.259637	2
1482	-0.09691	2
1483	-0.0299632	2
1484	0.20412	2
1485	-0.0457575	2
1486	-0.455932	2
1487	-0.20995	2
1488	-0.221849	2
1489	-0.69897	2
1490	-0.0457575	2
1491	-0.522879	2
1492	-0.60206	2
1493	0.130334	2
1494	-0.154902	2
1495	-0.106053	2
1496	0.0347621	2
1497	-0.435729	2
1498	-0.499398	2
1499	-0.0879552	2
1500	-0.246672	2
1501	-0.30103	2
1502	-0.134699	2
1503	0.09691	2
1504	0.0280287	2
1505	-0.416423	2
1506	-0.0147233	2
1507	-0.09691	2
1508	-0.00729924	2
1509	0.161368	2
1510	-0.30103	2
1511	-0.106053	2
1512	-0.330993	2
1513	-0.259637	2
1514	-0.30103	2
1515	-0.221849	2
1516	-0.435729	2
1517	-0.234083	2
1518	-0.380211	2
1519	-0.632023	2
1520	-0.0377886	2
1521	-0.0705811	2
1522	-0.547702	2
1523	-0.134699	2
1524	0.171239	2
1525	-0.522879	2
1526	-0.0791812	2
1527	-0.416423	2
1528	-0.246672	2
1529	-0.435729	2
1530	-0.547702	2
1531	-0.416423	2
1532	-0.106053	2
1533	-0.0299632	2
1534	-0.154902	2
1535	-0.499398	2
1536	-0.0705811	2
1537	-0.632023	2
1538	-0.124939	2
1539	0.108339	2
1540	0.140927	2
1541	-0.0791812	2
1542	-0.28679	2
1543	-0.632023	2
1544	0	2
1545	-0.0457575	2
1546	-0.574031	2
1547	-0.380211	2
1548	-0.60206	2
1549	-0.154902	2
1550	-0.363178	2
1551	0.146128	2
1552	-0.0377886	2
1553	-0.28679	2
1554	-0.246672	2
1555	-0.0457575	2
1556	-0.176091	2
1557	-0.346787	2
1558	-0.221849	2
1559	-0.330993	2
1560	-0.0879552	2
1561	0.108339	2
1562	-0.0705811	2
1563	-0.0377886	2
1564	-0.315753	2
1565	-0.39794	2
1566	-0.522879	2
1567	-0.221849	2
1568	-0.574031	2
1569	-0.664208	2
1570	0.0211893	2
1571	-0.0377886	2
1572	-0.09691	2
1573	-0.363178	2
1574	-0.273001	2
1575	-0.124939	2
1576	0.0347621	2
1577	-0.106053	2
1578	-0.60206	2
1579	-0.330993	2
1580	-0.574031	2
1581	-0.144683	2
1582	-0.273001	2
1583	0.0910805	2
1584	-0.134699	2
1585	-0.435729	2
1586	-0.234083	2
1587	-0.0621479	2
1588	-0.0705811	2
1589	-0.416423	2
1590	-0.522879	2
1591	-0.346787	2
1592	0.171239	2
1593	-0.154902	2
1594	-0.246672	2
1595	0.20412	2
1596	-0.664208	2
1597	0.00717858	2
1598	-0.106053	2
1599	0.0606978	2
1600	-0.154902	2
1601	-0.124939	2
1602	-0.09691	2
1603	-0.499398	2
1604	-0.0377886	2
1605	-0.39794	2
1606	-0.176091	2
1607	-0.259637	2
1608	-0.187087	2
1609	-0.246672	2
1610	-0.30103	2
1611	-0.00729924	2
1612	0.09691	2
1613	-0.380211	2
1614	-0.09691	2
1615	-0.176091	2
1616	-0.124939	2
1617	-0.547702	2
1618	-0.363178	2
1619	-0.0791812	2
1620	-0.435729	2
1621	-0.455932	2
1622	-0.134699	2
1623	0.0731071	2
1624	-0.363178	2
1625	-0.455932	2
1626	-0.124939	2
1627	-0.273001	2
1628	-0.547702	2
1629	-0.522879	2
1630	-0.234083	2
1631	-0.60206	2
1632	0.0413927	2
1633	-0.165367	2
1634	-0.134699	2
1635	-0.30103	2
1636	-0.28679	2
1637	-0.246672	2
1638	-0.154902	2
1639	-0.234083	2
1640	-0.144683	2
1641	-0.455932	2
1642	-0.0791812	2
1643	-0.363178	2
1644	0.0413927	2
1645	-0.499398	2
1646	-0.330993	2
1647	-0.187087	2
1648	-0.574031	2
1649	-0.0299632	2
1650	-0.664208	2
1651	-0.315753	2
1652	-0.187087	2
1653	-0.499398	2
1654	-0.0222764	2
1655	0.0543577	2
1656	-0.0791812	2
1657	-0.0299632	2
1658	0	2
1659	-0.106053	2
1660	-0.315753	2
