# Supplementary material for: Automatic mapping of multiplexed social receptive fields by deep learning and GPU-accelerated 3D videography
Source: Nat Commun. 2022 Feb 1;13:593. doi: 10.1038/s41467-022-28153-7 (PMC8807631; doi:10.1038/s41467-022-28153-7)
Supplement: Supplementary file 11 — Source Data File [file 41467_2022_28153_MOESM11_ESM.zip › ebbesen_froemke_source/source_5h.xlsx]

## Sheet: Sheet1
	duration	z	state
0	-0.875061	0.0341437	0
1	0.0211893	0.0247811	0
2	0.769623	0.0298651	0
3	-0.221849	0.0270948	0
4	-0.632023	0.0259346	0
5	-0.547702	0.0319148	0
6	-0.736759	0.0271561	0
7	0.176091	0.0300764	0
8	-0.875061	0.0333044	0
9	0.572097	0.0275033	0
10	0.48192	0.02796	0
11	-0.632023	0.0326201	0
12	0.0211893	0.0302683	0
13	-0.69897	0.0332953	0
14	0.575957	0.0326462	0
15	-0.380211	0.0417186	0
16	0.171239	0.0286875	0
17	0.529345	0.0286458	0
18	0.355388	0.0302783	0
19	0.91733	0.0249907	0
20	1.02462	0.0304311	0
21	-0.933053	0.0412875	0
22	0.00717858	0.0304502	0
23	-0.875061	0.0354118	0
24	0.591065	0.0360027	0
25	0.0479236	0.0331231	0
26	0.274927	0.0223615	0
27	0.199572	0.0280323	0
28	-1	0.0369527	0
29	-0.574031	0.0235847	0
30	-0.547702	0.0266855	0
31	-0.0377886	0.0237001	0
32	0.434036	0.0264701	0
33	0.562293	0.0270816	0
34	-1.17609	0.041686	0
35	0.217484	0.0245997	0
36	-0.522879	0.0247005	0
37	-0.187087	0.026218	0
38	0.39794	0.0223306	0
39	0.631782	0.0259399	0
40	-0.69897	0.0190679	0
41	0.213075	0.0295677	0
42	-0.664208	0.0329838	0
43	0.79819	0.0258662	0
44	0.156347	0.0257243	0
45	0.830375	0.0285002	0
46	-0.823909	0.03533	0
47	-0.778151	0.0309093	0
48	-0.933053	0.0371456	0
49	0.0669468	0.0248255	0
50	0.927712	0.0235752	0
51	0.867271	0.0255059	0
52	0.929419	0.0303614	0
53	-0.547702	0.0278905	0
54	-0.574031	0.0309955	0
55	-0.380211	0.0333669	0
56	0.09691	0.0329421	0
57	-0.176091	0.0298363	0
58	-0.259637	0.0257108	0
59	-0.499398	0.0271068	0
60	1.3924	0.0256064	0
61	-0.115393	0.0241901	0
62	-0.823909	0.0225101	0
63	-1.07918	0.0419566	0
64	-0.0222764	0.0273467	0
65	-0.778151	0.0308921	0
66	-0.246672	0.0271692	0
67	-0.477121	0.0272923	0
68	-0.664208	0.0179614	0
69	-0.632023	0.0405089	0
70	0.199572	0.0268491	0
71	1.06942	0.0230614	0
72	0.243038	0.0202108	0
73	-0.315753	0.0207281	0
74	0.348954	0.0233921	0
75	0.377185	0.0260013	0
76	-0.0705811	0.024252	0
77	0.890235	0.0239258	0
78	0.856326	0.0252933	0
79	0.784142	0.0238584	0
80	0.897627	0.0318539	0
81	-0.221849	0.0315259	0
82	-0.778151	0.0364757	0
83	-0.632023	0.0296441	0
84	-0.455932	0.0279733	0
85	-1	0.0438879	0
86	-0.30103	0.0339708	0
87	0.0211893	0.0267393	0
88	0.274927	0.0237504	0
89	-0.736759	0.0267211	0
90	-0.632023	0.0227569	0
91	-0.106053	0.0287226	0
92	-0.933053	0.0324118	0
93	-0.477121	0.0250087	0
94	0.5272	0.0269853	0
95	0.570154	0.0270036	0
96	-0.198368	0.0324738	0
97	-0.823909	0.0352274	0
98	1.13672	0.0233443	0
99	-0.664208	0.0241311	0
100	-0.28679	0.0195939	0
101	0.653213	0.0247146	0
102	-0.39794	0.0278723	0
103	1.02257	0.0249024	0
104	0.749479	0.0231387	0
105	0.428675	0.0237264	0
106	1.30248	0.0275453	0
107	-0.477121	0.027999	0
108	0.0791812	0.0339642	0
109	0.171239	0.0309007	0
110	0.934498	0.0248966	0
111	-0.60206	0.0259158	0
112	1.46065	0.0267729	0
113	0.0280287	0.0342796	0
114	0.156347	0.0282306	0
115	-0.273001	0.0305532	0
116	-0.154902	0.0354451	0
117	-0.522879	0.0354067	0
118	-0.234083	0.0303355	0
119	1.36891	0.02474	0
120	1.46662	0.0248534	0
121	-0.455932	0.0254274	0
122	-0.522879	0.0221702	0
123	0.434036	0.0321302	0
124	0.0211893	0.0333466	0
125	-0.69897	0.0357226	0
126	-0.144683	0.0329181	0
127	-0.933053	0.0347372	0
128	1.4311	0.0243342	0
129	-0.69897	0.0284257	0
130	0.726999	0.0232832	0
131	-0.416423	0.0208054	0
132	0.833572	0.0236257	0
133	-0.0222764	0.0245412	0
134	0.710399	0.0269002	0
135	-0.346787	0.0241131	0
136	-1	0.044925	0
137	0.572097	0.0296467	0
138	-0.198368	0.0336515	0
139	-0.664208	0.035909	0
140	-0.632023	0.0257906	0
141	-0.60206	0.0296208	0
142	0.908485	0.02489	0
143	-0.234083	0.0241784	0
144	0.574031	0.0258607	0
145	-0.176091	0.0258117	0
146	0.374137	0.0233662	0
147	0.297396	0.025291	0
148	-0.778151	0.0316442	0
149	-0.416423	0.0215914	0
150	-0.736759	0.0260687	0
151	0.190332	0.0232729	0
152	0.358569	0.0248411	0
153	1.3686	0.0222566	0
154	0.793558	0.0204521	0
155	0.332438	0.0213907	0
156	-0.416423	0.0210237	0
157	0.574031	0.023202	0
158	-0.664208	0.0282293	0
159	0.746894	0.0247823	0
160	0.400826	0.0265284	0
161	-0.0538754	0.0289057	0
162	-0.823909	0.0309926	0
163	0.467361	0.0226162	0
164	-0.455932	0.0201552	0
165	0.560305	0.0301945	0
166	-0.477121	0.0222493	0
167	-0.477121	0.0252625	0
168	-0.933053	0.0409724	0
169	-0.778151	0.0262114	0
170	-0.933053	0.0469036	0
171	-0.259637	0.0375379	0
172	0.0413927	0.025814	0
173	0.609239	0.0228132	0
174	1.02667	0.0244909	0
175	-1	0.0332274	0
176	-0.221849	0.0233699	0
177	0.190332	0.0243563	0
178	0.716003	0.0256064	0
179	-0.221849	0.0244208	0
180	-0.273001	0.0255689	0
181	-0.0377886	0.0276348	0
182	-0.69897	0.0279436	0
183	0.969261	0.0231551	0
184	1.46315	0.0227598	0
185	0.243038	0.0301739	0
186	-0.933053	0.0416034	0
187	1.32497	0.0232283	0
188	-0.477121	0.0241157	0
189	1.21263	0.0259088	0
190	-1.30103	0.0435605	0
191	-0.933053	0.0240306	0
192	-1.17609	0.0516601	0
193	-1.30103	0.0196563	0
194	-1.07918	0.0457573	0
195	0.544068	0.0234735	0
196	0.537819	0.0226565	0
197	1.09633	0.0220923	0
198	-0.499398	0.0226796	0
199	0.955848	0.0238759	0
200	0.464887	0.0250877	0
201	-1	0.0287142	0
202	-0.823909	0.018004	0
203	-0.165367	0.0239142	0
204	0.329059	0.02453	0
205	0.731051	0.0253639	0
206	0.130334	0.026421	0
207	-0.60206	0.0265568	0
208	0.957448	0.0265345	0
209	0.560305	0.0248759	0
210	1.09225	0.0223024	0
211	1.34635	0.022677	0
212	0.638489	0.0228939	0
213	1.14922	0.0245265	0
214	0.623249	0.0267551	0
215	-0.315753	0.0337523	0
216	-0.823909	0.0371003	0
217	0.633468	0.0222331	0
218	0.176091	0.0237874	0
219	-0.547702	0.0244828	0
220	1.22789	0.024071	0
221	-0.574031	0.0191438	0
222	0.457377	0.0246931	0
223	-0.632023	0.0270451	0
224	-0.632023	0.0234331	0
225	0.259275	0.0251065	0
226	-0.363178	0.0257652	0
227	0.50965	0.0289269	0
228	0.22617	0.0250608	0
229	0.951823	0.0276891	0
230	-0.273001	0.0325393	0
231	0.0910805	0.0285665	0
232	-0.574031	0.0264491	0
233	-0.234083	0.0246938	0
234	0.230449	0.0270514	0
235	-0.632023	0.0296603	0
236	0.856326	0.0249715	0
237	-0.0879552	0.0245993	0
238	-0.380211	0.023039	0
239	0.00717858	0.0294002	0
240	-0.664208	0.0349769	0
241	0.614546	0.0303252	0
242	-0.198368	0.0323198	0
243	-0.933053	0.0430697	0
244	0.656418	0.0261746	0
245	-1	0.0393543	0
246	1.18422	0.0233442	0
247	0.786515	0.0222043	0
248	0.792392	0.0264264	0
249	-0.933053	0.039401	0
250	0.69752	0.0233759	0
251	-0.30103	0.0223887	0
252	0.821732	0.0256228	0
253	-0.574031	0.0283717	0
254	0.304634	0.0245729	0
255	0.853293	0.0253448	0
256	-0.221849	0.0314567	0
257	-0.0147233	0.0248055	0
258	0.403692	0.0240296	0
259	1.34928	0.023891	0
260	0.936179	0.0245076	0
261	0.389166	0.0234721	0
262	-0.0705811	0.0248504	0
263	1.25001	0.0226285	0
264	1.15886	0.0221817	0
265	0.0543577	0.0211084	0
266	-0.124939	0.0259753	0
267	-0.416423	0.0283426	0
268	0.6163	0.0202182	0
269	1.08159	0.0357862	0
270	-0.106053	0.0345124	0
271	-1.30103	0.0519118	0
272	-0.664208	0.0220382	0
273	-0.875061	0.042315	0
274	-1	0.0294369	0
275	-0.00729924	0.0413971	0
276	-0.547702	0.0427797	0
277	0.342423	0.0276616	0
278	-0.455932	0.0241444	0
279	1.04727	0.0279455	0
280	-0.435729	0.0323202	0
281	-0.933053	0.0225645	0
282	-1	0.0398557	0
283	-0.778151	0.0315487	0
284	-0.69897	0.0360118	0
285	1.51786	0.0224961	0
286	-0.124939	0.0225211	0
287	0.0543577	0.0255392	0
288	1.27531	0.0225817	0
289	-0.144683	0.0232995	0
290	0.82823	0.0226945	0
291	0.609239	0.0240739	0
292	1.6217	0.0254882	0
293	-0.547702	0.020698	0
294	0.500602	0.0234469	0
295	0.364864	0.0283054	0
296	-0.547702	0.0300502	0
297	-0.273001	0.0257558	0
298	-0.416423	0.0241912	0
299	0.500602	0.0285635	0
300	-1.30103	0.0461638	0
301	-0.778151	0.0209191	0
302	-0.69897	0.018451	0
303	-1.30103	0.048616	0
304	0.672098	0.0326589	0
305	-0.246672	0.0287551	0
306	-1.07918	0.0234103	0
307	-0.875061	0.0373777	0
308	-0.0299632	0.0237512	0
309	0	0.0241807	0
310	-0.69897	0.024359	0
311	0.0910805	0.0225374	0
312	-0.69897	0.0193557	0
313	-1	0.0413933	0
314	0.0791812	0.0218257	0
315	-0.632023	0.0222828	0
316	-0.154902	0.0228543	0
317	-0.69897	0.0216557	0
318	-0.778151	0.0186968	0
319	-1.07918	0.0482328	0
320	0.00717858	0.0224176	0
321	-0.0147233	0.0344327	0
322	-1.17609	0.0517554	0
323	0.371068	0.0227185	0
324	-0.574031	0.0244701	0
325	0.156347	0.0378355	0
326	-0.165367	0.0505354	0
327	-0.933053	0.0527558	0
328	-0.574031	0.0230885	0
329	-1.07918	0.049883	0
330	0.539912	0.0375287	0
331	-0.632023	0.055713	0
332	-0.09691	0.0334389	0
333	-0.00729924	0.0359166	0
334	0.234686	0.0344001	0
335	-1.30103	0.0548763	0
336	0.383217	0.023227	0
337	0.146128	0.0388352	0
338	0.395035	0.0337487	0
339	-1.17609	0.052629	0
340	-1	0.0249008	0
341	-1	0.0593671	0
342	0.690196	0.0249819	0
343	-1.07918	0.0330127	0
344	0.108339	0.0226019	0
345	0.108339	0.0186463	0
346	-0.165367	0.0240338	0
347	0.185637	0.0345379	0
348	-1.30103	0.0515431	0
349	-0.823909	0.0248669	0
350	-0.416423	0.0495992	0
351	0.0851716	0.0304613	0
352	-1.07918	0.0420941	0
353	-0.933053	0.0218716	0
354	-0.144683	0.0236395	0
355	0.274927	0.01868	0
356	0.725639	0.0270463	0
357	0.554287	0.0317442	0
358	-0.875061	0.0477244	0
359	0.996366	0.0317413	0
360	-0.522879	0.0221333	0
361	0.190332	0.043051	0
362	-0.778151	0.0564486	0
363	-0.234083	0.0277294	0
364	-1.17609	0.0474112	0
365	-0.933053	0.0261802	0
366	-1.30103	0.0618077	0
367	-0.315753	0.0254947	0
368	-0.259637	0.0243314	0
369	0.325652	0.0350121	0
370	-0.823909	0.0440335	0
371	0.675167	0.0321372	0
372	-0.632023	0.0226065	0
373	-0.547702	0.0203556	0
374	-0.875061	0.0560831	0
375	0.278754	0.0193538	0
376	0.428675	0.0168578	0
377	0.736397	0.0213082	0
378	-0.778151	0.0269767	0
379	-0.632023	0.0220398	0
380	0.721536	0.0281796	0
381	0.367977	0.0336294	0
382	-0.632023	0.0210803	0
383	-0.315753	0.0432188	0
384	0.572097	0.0260874	0
385	-0.875061	0.0367966	0
386	0.190332	0.0213233	0
387	0.516315	0.0219436	0
388	-0.39794	0.0222382	0
389	0.574031	0.0201651	0
390	-0.28679	0.0194971	0
391	0.518514	0.0331327	0
392	-1.17609	0.0550502	0
393	-0.547702	0.0242194	0
394	-0.380211	0.027513	0
395	-0.154902	0.0240111	0
396	0.119476	0.0259229	0
397	-0.632023	0.0281485	0
398	0.267172	0.0244482	0
399	-0.0879552	0.0296018	0
400	-0.933053	0.044016	0
401	-1.17609	0.0231209	0
402	-1.17609	0.0475397	0
403	-1.17609	0.0218479	0
404	-1	0.0541615	0
405	-1.07918	0.0375286	0
406	-1.17609	0.0577415	0
407	-0.477121	0.0244309	0
408	0.322219	0.0360266	0
409	-1	0.0493734	0
410	-0.176091	0.0255325	0
411	-1.07918	0.0470651	0
412	-0.823909	0.025359	0
413	-1.07918	0.0583261	0
414	-1	0.0294544	0
415	-1.17609	0.0544795	0
416	-1	0.0355812	0
417	-1	0.045171	0
418	0.20412	0.0251167	0
419	-0.933053	0.033944	0
420	-0.823909	0.0190348	0
421	-0.875061	0.0303322	0
422	0.176091	0.0247133	0
423	0.457377	0.0374251	0
424	-0.574031	0.0216644	0
425	-0.823909	0.0518266	0
426	0.124939	0.0348212	0
427	-1.17609	0.0496255	0
428	1.10551	0.021653	0
429	-0.477121	0.0220658	0
430	-0.0879552	0.0277826	0
431	-1.07918	0.0341486	0
432	0.583577	0.0215644	0
433	-0.778151	0.0264659	0
434	-0.0147233	0.0200701	0
435	0.0791812	0.0207768	0
436	-0.154902	0.0168452	0
437	-0.778151	0.0130685	0
438	0.0851716	0.0318693	0
439	-1.17609	0.0575611	0
440	0.130334	0.0230833	0
441	0.868252	0.0210954	0
442	-0.547702	0.0192341	0
443	0.361728	0.0220185	0
444	-0.778151	0.0251106	0
445	0.579784	0.0308107	0
446	-1.07918	0.0506408	0
447	0.251233	0.0221332	0
448	0.594761	0.0290499	0
449	-0.778151	0.0421042	0
450	0.89487	0.0236608	0
451	0.247155	0.0230013	0
452	1.31069	0.0215817	0
453	-0.499398	0.0275381	0
454	0.374137	0.0218832	0
455	-0.176091	0.0223605	0
456	0.325652	0.0217427	0
457	1.17075	0.0261004	0
458	-0.499398	0.0252814	0
459	-0.736759	0.029391	0
460	0.130334	0.0297905	0
461	-0.0299632	0.0394504	0
462	0.0543577	0.0291549	0
463	0.875061	0.0368321	0
464	0.102662	0.0358804	0
465	-0.187087	0.0300964	0
466	0.304634	0.0240096	0
467	0.41218	0.0228659	0
468	0.0731071	0.0215038	0
469	1.05115	0.0230033	0
470	0.556303	0.0218481	0
471	0.217484	0.0219959	0
472	0.329059	0.0304986	0
473	-1.17609	0.0490207	0
474	-0.315753	0.0207424	0
475	-0.165367	0.0282211	0
476	-1.30103	0.0518972	0
477	1.26639	0.0245608	0
478	-1.07918	0.0421839	0
479	-0.522879	0.0219197	0
480	-0.60206	0.0281134	0
481	0.850238	0.026126	0
482	-1.17609	0.0546503	0
483	0.130334	0.0209863	0
484	0.581684	0.0210987	0
485	-0.39794	0.0192918	0
486	0.428675	0.0309485	0
487	-0.933053	0.0417367	0
488	0.694605	0.0250564	0
489	0.124939	0.0235018	0
490	0.507406	0.0363197	0
491	-0.632023	0.0499604	0
492	0.0413927	0.0340948	0
493	-0.632023	0.0385017	0
494	0.255273	0.0193547	0
495	0.741677	0.0237092	0
496	0.568202	0.0270023	0
497	-1.07918	0.0432558	0
498	-0.499398	0.0235229	0
499	-0.736759	0.0290555	0
500	0.840942	0.026674	0
501	-0.416423	0.0228739	0
502	-0.0222764	0.0343573	0
503	-1	0.0523634	0
504	0.342423	0.0208299	0
505	0.752048	0.0222914	0
506	0.311754	0.022044	0
507	0.457377	0.0358358	0
508	-0.736759	0.0443232	0
509	0.364864	0.0281064	0
510	-1.17609	0.0442671	0
511	-0.736759	0.0216487	0
512	-1.30103	0.0539427	0
513	-0.0538754	0.0365535	0
514	-1.07918	0.0536233	0
515	0.278754	0.0266456	0
516	-0.0791812	0.0254238	0
517	0.102662	0.0238449	0
518	1.08577	0.0274373	0
519	-1.17609	0.0541363	0
520	-0.778151	0.024928	0
521	0.297396	0.0269175	0
522	-1.07918	0.0380864	0
523	0.263241	0.0258181	0
524	-0.0538754	0.0264078	0
525	-0.60206	0.0259453	0
526	-0.0299632	0.0307319	0
527	-1.07918	0.0415095	0
528	0.259275	0.0386368	0
529	-1.17609	0.0539661	0
530	-0.778151	0.0231048	0
531	-0.933053	0.0569332	0
532	0.335792	0.0316523	0
533	-0.416423	0.0324494	0
534	-0.736759	0.0292935	0
535	-0.778151	0.0429133	0
536	-0.0222764	0.0294963	0
537	-0.736759	0.0401681	0
538	-0.736759	0.0252924	0
539	-0.346787	0.043851	0
540	-0.69897	0.0217124	0
541	-0.28679	0.0299813	0
542	-1.17609	0.0554231	0
543	0.156347	0.0225775	0
544	-0.315753	0.0218336	0
545	-0.522879	0.0211837	0
546	-1.07918	0.0515919	0
547	-0.823909	0.0284842	0
548	-0.632023	0.0307358	0
549	-0.632023	0.026202	0
550	-1.17609	0.0418248	0
551	-0.477121	0.0244063	0
552	0.457377	0.0265447	0
553	-0.933053	0.0342441	0
554	-0.106053	0.0265341	0
555	-0.273001	0.0239468	0
556	-0.0621479	0.0251232	0
557	-0.315753	0.0283164	0
558	-0.875061	0.0324807	0
559	0.395035	0.0217892	0
560	0.371068	0.0226478	0
561	-0.106053	0.0216285	0
562	0.0211893	0.0371392	0
563	-0.176091	0.0279125	0
564	-1.07918	0.0562048	0
565	-0.115393	0.0225349	0
566	-0.664208	0.0219175	0
567	-1.30103	0.0595667	0
568	-1.17609	0.024893	0
569	-0.933053	0.0456638	0
570	0.0669468	0.0252183	0
571	-0.632023	0.024748	0
572	-0.346787	0.0301438	0
573	-1.30103	0.057971	0
574	-0.154902	0.0249566	0
575	-0.39794	0.0254431	0
576	-1.17609	0.038912	0
577	0.0142404	0.0242727	0
578	0.0543577	0.023206	0
579	0.552263	0.0296359	0
580	-0.736759	0.0284996	0
581	-0.0705811	0.0339949	0
582	-1.30103	0.0520319	0
583	-0.176091	0.0284704	0
584	-0.363178	0.0304731	0
585	-1.30103	0.0567318	0
586	0.3457	0.0324869	0
587	-1.30103	0.0547484	0
588	0.474702	0.0188628	0
589	0.271067	0.0197054	0
590	0.967704	0.0259524	0
591	0.630089	0.029212	0
592	-1.30103	0.0606914	0
593	0.286307	0.0251269	0
594	0.00717858	0.0379243	0
595	-1.30103	0.0620027	0
596	-1	0.0287988	0
597	-1.07918	0.0543395	0
598	-0.823909	0.0260608	0
599	-1.17609	0.0588912	0
600	-0.778151	0.0229717	0
601	-1.30103	0.0554101	0
602	0.146128	0.0219102	0
603	0.414973	0.0364715	0
604	-0.330993	0.0221456	0
605	0.0606978	0.035612	0
606	0.447158	0.0320245	0
607	-1.17609	0.054266	0
608	1.06321	0.0211116	0
609	0.760925	0.0211994	0
610	0.611015	0.0238718	0
611	0.22617	0.0229727	0
612	-0.0791812	0.0282891	0
613	-1.17609	0.0452248	0
614	-0.0879552	0.0324968	0
615	-0.736759	0.0479741	0
616	-0.547702	0.0453042	0
617	-0.933053	0.0516145	0
618	0.514105	0.0311348	0
619	-1.17609	0.0543358	0
620	1.14197	0.0251656	0
621	-1	0.0378332	0
622	-0.315753	0.0259437	0
623	0.651601	0.0288279	0
624	0.20862	0.0360447	0
625	-0.30103	0.036414	0
626	0.6163	0.0243384	0
627	-1	0.0361193	0
628	0.436693	0.0235178	0
629	-0.0879552	0.0210448	0
630	0.80618	0.0302814	0
631	-1.07918	0.0417876	0
632	0.49369	0.0363999	0
633	-1.17609	0.0586466	0
634	-1	0.0421017	0
635	-1.07918	0.0465896	0
636	-0.933053	0.0202362	0
637	-0.499398	0.0289584	0
638	-1.07918	0.0519317	0
639	-0.115393	0.0297493	0
640	-0.30103	0.0340912	0
641	-1.17609	0.0612102	0
642	-1	0.0275111	0
643	-0.664208	0.0383348	0
644	1.00575	0.0237587	0
645	-0.574031	0.0201091	0
646	-0.69897	0.02577	0
647	-0.176091	0.0210703	0
648	0.662758	0.0237994	0
649	-0.736759	0.0297761	0
650	0.238882	0.0250003	0
651	-0.632023	0.0251094	0
652	-0.144683	0.0227415	0
653	0.20862	0.0321771	0
654	-0.346787	0.0380929	0
655	0.400826	0.0218382	0
656	0.645095	0.0335169	0
657	-0.0879552	0.034684	0
658	0.816241	0.0259539	0
659	-0.875061	0.0427206	0
660	-0.664208	0.0261229	0
661	0.238882	0.0230034	0
662	-0.632023	0.0253897	0
663	0.525045	0.025911	0
664	-1.17609	0.0462096	0
665	0.409369	0.0223055	0
666	0.386202	0.0218381	0
667	0.39794	0.0370016	0
668	-0.875061	0.0543968	0
669	-0.435729	0.0226218	0
670	-0.30103	0.0277681	0
671	-0.124939	0.0336155	0
672	0.0413927	0.0203812	0
673	0.587337	0.0197988	0
674	0.614546	0.0209508	0
675	0.89671	0.0291363	0
676	0.271067	0.0277929	0
677	-0.28679	0.0239436	0
678	0.361728	0.0270773	0
679	-1.07918	0.0404057	0
680	0.0669468	0.0257809	0
681	-0.736759	0.0304883	0
682	-0.416423	0.0239723	0
683	-0.315753	0.0221107	0
684	-0.455932	0.0227982	0
685	0.194977	0.0250953	0
686	-1	0.033991	0
687	0.255273	0.0350807	0
688	-1.07918	0.0482793	0
689	0.725639	0.0263504	0
690	-0.09691	0.0273597	0
691	-1.07918	0.0445061	0
692	0.31527	0.0246236	0
693	-0.234083	0.0248637	0
694	1.00289	0.0250216	0
695	0.609239	0.0224588	0
696	0.452298	0.0342462	0
697	-0.875061	0.0444628	0
698	0.951014	0.0242721	0
699	-0.477121	0.0265393	0
700	0.102662	0.0213146	0
701	0.467361	0.0345901	0
702	-1	0.0355027	0
703	-0.778151	0.0250781	0
704	-1.30103	0.0646436	0
705	0.744293	0.0374052	0
706	-0.664208	0.0213831	0
707	-0.416423	0.0455435	0
708	-0.106053	0.0327553	0
709	-0.778151	0.0593449	0
710	-0.477121	0.0428229	0
711	0.754603	0.0318965	0
712	-0.0879552	0.027325	0
713	-1	0.0209785	0
714	-1.17609	0.0537276	0
715	-0.198368	0.0287651	0
716	-1.30103	0.0553895	0
717	-0.0377886	0.0275519	0
718	-0.933053	0.0442538	0
719	-0.933053	0.0395212	0
720	-1.17609	0.0579208	0
721	0.199572	0.0259361	0
722	-0.547702	0.0273434	0
723	0.274927	0.036358	0
724	-1.30103	0.0530866	0
725	-0.455932	0.029421	0
726	0.271067	0.0345086	0
727	-1.17609	0.049451	0
728	-1.07918	0.0270613	0
729	-1.30103	0.0560875	0
730	-1.17609	0.0266794	0
731	-1.17609	0.0547837	0
732	-1.17609	0.0337635	0
733	-0.330993	0.0264346	0
734	-0.346787	0.0380036	0
735	-1.07918	0.0480887	0
736	-0.477121	0.0245338	0
737	-0.522879	0.0244679	0
738	-0.198368	0.0249523	0
739	0.00717858	0.0329668	0
740	-0.176091	0.0344219	0
741	0.0791812	0.0293381	0
742	-1	0.0369897	0
743	0.371068	0.0271691	0
744	-0.664208	0.0333188	0
745	0.135663	0.0247266	0
746	-0.455932	0.0249236	0
747	0.50965	0.0215648	0
748	0.732394	0.0290376	0
749	-1.30103	0.0587457	0
750	-0.330993	0.0234293	0
751	0.558308	0.0296571	0
752	-0.69897	0.0266278	0
753	-0.664208	0.0244893	0
754	-1.17609	0.0501735	0
755	0.735066	0.031769	0
756	-0.933053	0.0659568	0
757	0.645095	0.0222853	0
758	0.514105	0.0213096	0
759	0.661181	0.0229169	0
760	0.0606978	0.0249346	0
761	-0.823909	0.0266134	0
762	0.113943	0.0252711	0
763	0.566241	0.0232028	0
764	0.924279	0.024966	0
765	0.322219	0.0267737	0
766	-0.477121	0.0222982	0
767	-0.69897	0.0348751	0
768	0.462398	0.0333537	0
769	-0.574031	0.0231406	0
770	-1.17609	0.0538959	0
771	0.352183	0.0328208	0
772	-1.17609	0.0498454	0
773	-0.823909	0.0267002	0
774	-1.17609	0.0581701	0
775	-0.933053	0.0274534	0
776	-0.823909	0.0323346	0
777	0.18089	0.0314568	0
778	-1.17609	0.0428161	0
779	-0.0538754	0.029144	0
780	-0.778151	0.0311508	0
781	-0.69897	0.0229306	0
782	-1.30103	0.0533188	0
783	-0.234083	0.0305925	0
784	-1.07918	0.0379836	0
785	0.00717858	0.0338933	0
786	-0.875061	0.0408877	0
787	-0.259637	0.0298611	0
788	-0.778151	0.0307287	0
789	-0.363178	0.0293605	0
790	-1.17609	0.0613156	0
791	-0.933053	0.0274686	0
792	-0.736759	0.0290198	0
793	-0.778151	0.0232466	0
794	-0.933053	0.0407557	0
795	-0.416423	0.0267028	0
796	-0.522879	0.0287521	0
797	-0.632023	0.0277399	0
798	-0.574031	0.0303049	0
799	0.775732	0.0267044	0
800	0.318759	0.0241666	0
801	0.403692	0.0277161	0
802	-0.416423	0.0237011	0
803	-1.17609	0.0435171	0
804	0.818446	0.0229055	0
805	-0.574031	0.0249899	0
806	0.841985	0.0219841	0
807	1.71975	0.0257837	0
808	-0.933053	0.0360597	0
809	0.234686	0.0292774	0
810	-0.664208	0.031957	0
811	0.400826	0.0272568	0
812	-0.144683	0.0284354	0
813	-0.435729	0.0311832	0
814	0.550228	0.0345516	0
815	0.146128	0.0411337	0
816	0.486667	0.0249588	0
817	1.3865	0.0275084	0
818	-0.664208	0.0351254	0
819	0.735066	0.0313754	0
820	-1.07918	0.0471688	0
821	0.130334	0.0350546	0
822	-0.823909	0.0513191	0
823	0.737723	0.0313216	0
824	-0.574031	0.042265	0
825	-0.933053	0.0508862	0
826	0.0347621	0.0221485	0
827	0.0211893	0.0282585	1
828	-0.522879	0.0264409	1
829	-0.346787	0.0307417	1
830	-0.246672	0.0321728	1
831	-0.416423	0.0330747	1
832	-0.823909	0.0396295	1
833	-0.477121	0.0294986	1
834	-0.259637	0.0322914	1
835	-0.259637	0.0313326	1
836	0.0142404	0.0398388	1
837	-0.435729	0.0296047	1
838	-0.664208	0.0336454	1
839	0.0669468	0.030066	1
840	-0.0621479	0.0314645	1
841	0.0413927	0.0433939	1
842	-0.115393	0.0291909	1
843	-0.435729	0.025747	1
844	-0.477121	0.0294608	1
845	-0.221849	0.0282198	1
846	-0.20995	0.0325379	1
847	-0.574031	0.0283383	1
848	-0.221849	0.0292272	1
849	-0.363178	0.025425	1
850	-0.106053	0.0306696	1
851	-0.273001	0.032757	1
852	0.124939	0.031215	1
853	-0.273001	0.0338643	1
854	-0.39794	0.0255902	1
855	-0.416423	0.0269539	1
856	-0.0377886	0.0291546	1
857	-0.664208	0.0315586	1
858	-0.246672	0.0375486	1
859	-0.522879	0.028774	1
860	-0.39794	0.0280994	1
861	-0.221849	0.0324636	1
862	-0.416423	0.0302001	1
863	-0.346787	0.0285056	1
864	0.185637	0.0349886	1
865	-0.416423	0.0274561	1
866	-0.346787	0.0228766	1
867	-0.574031	0.023281	1
868	-0.346787	0.0285773	1
869	-0.39794	0.0285437	1
870	-0.30103	0.0259095	1
871	-0.499398	0.0278161	1
872	-0.176091	0.0343758	1
873	0.0543577	0.0387484	1
874	-0.363178	0.0265973	1
875	-0.632023	0.0255836	1
876	-0.154902	0.0296547	1
877	-0.380211	0.0283236	1
878	-0.416423	0.0291772	1
879	-0.346787	0.0337299	1
880	-0.522879	0.0286019	1
881	-0.176091	0.0298064	1
882	-0.380211	0.0281231	1
883	-0.547702	0.0260088	1
884	-0.259637	0.0296291	1
885	0.102662	0.0426552	1
886	-0.522879	0.0301876	1
887	0.135663	0.0411628	1
888	-0.435729	0.0283339	1
889	-0.315753	0.0328193	1
890	-0.259637	0.0370601	1
891	-0.315753	0.0288769	1
892	-0.455932	0.0278438	1
893	-0.574031	0.0229088	1
894	-0.0147233	0.0332818	1
895	-0.499398	0.0374453	1
896	-0.273001	0.0333616	1
897	-0.246672	0.0290186	1
898	-0.39794	0.0232169	1
899	-0.455932	0.0265708	1
900	-0.0147233	0.0348093	1
901	-0.273001	0.029384	1
902	-0.259637	0.0356729	1
903	-0.20995	0.0300574	1
904	-0.39794	0.0278076	1
905	-0.20995	0.0302254	1
906	-0.246672	0.029918	1
907	-0.315753	0.0258298	1
908	-0.574031	0.0231685	1
909	-0.455932	0.0271277	1
910	-0.30103	0.0240828	1
911	-0.363178	0.0288862	1
912	-0.60206	0.025299	1
913	-0.435729	0.0271985	1
914	-0.330993	0.0299022	1
915	-0.176091	0.0261092	1
916	-0.477121	0.0242935	1
917	0	0.038007	1
918	-0.165367	0.0411623	1
919	-0.416423	0.0243206	1
920	-0.221849	0.0299457	1
921	-0.380211	0.0250134	1
922	-0.380211	0.027056	1
923	-0.499398	0.0272914	1
924	-0.346787	0.0289822	1
925	-0.455932	0.0248372	1
926	-0.134699	0.0279727	1
927	-0.0791812	0.0308348	1
928	-0.522879	0.0277861	1
929	-0.198368	0.0308937	1
930	-0.0705811	0.0324518	1
931	-0.154902	0.0352891	1
932	-0.363178	0.0253004	1
933	-0.273001	0.0243645	1
934	-0.28679	0.0269052	1
935	-0.234083	0.027711	1
936	-0.330993	0.0300654	1
937	-0.632023	0.0301287	1
938	-0.435729	0.0274805	1
939	-0.39794	0.0252295	1
940	-0.380211	0.0225836	1
941	-0.499398	0.026042	1
942	-0.234083	0.0305369	1
943	-0.346787	0.0358926	1
944	-0.522879	0.0241502	1
945	-0.363178	0.0266098	1
946	-0.380211	0.022386	1
947	-0.39794	0.0277527	1
948	-0.221849	0.0266225	1
949	-0.273001	0.0278489	1
950	-0.0879552	0.030732	1
951	-0.234083	0.0294102	1
952	-0.346787	0.0340268	1
953	-0.499398	0.0288161	1
954	-0.187087	0.0292563	1
955	-0.499398	0.0258059	1
956	0.00717858	0.0316156	1
957	-0.234083	0.0283386	1
958	-0.0705811	0.0406062	1
959	-0.0791812	0.0316802	1
960	-0.522879	0.0242259	1
961	-0.547702	0.0232928	1
962	-0.0621479	0.0314059	1
963	-0.30103	0.0250689	1
964	-0.124939	0.0286484	1
965	-0.477121	0.0305958	1
966	-0.632023	0.0329841	1
967	-0.273001	0.0236805	1
968	-0.435729	0.0265407	1
969	-0.134699	0.0297703	1
970	-0.60206	0.0269403	1
971	-0.154902	0.0333104	1
972	-0.0147233	0.039608	1
973	-0.221849	0.0462283	1
974	-0.60206	0.0419618	1
975	-0.28679	0.0270695	1
976	-0.273001	0.0338062	1
977	-0.134699	0.0363346	1
978	-0.435729	0.0377582	1
979	-0.0299632	0.0259165	1
980	-0.221849	0.0270349	1
981	-0.28679	0.0248286	1
982	-0.455932	0.024163	1
983	-0.499398	0.024966	1
984	-0.363178	0.0237336	1
985	-0.246672	0.0239527	1
986	-0.165367	0.0306638	1
987	-0.664208	0.0249454	1
988	-0.115393	0.0318114	1
989	-0.477121	0.0218164	1
990	-0.124939	0.0310114	1
991	-0.547702	0.0244243	1
992	-0.0147233	0.0370776	1
993	-0.144683	0.0334086	1
994	-0.435729	0.0267981	1
995	0.185637	0.0261524	1
996	-0.435729	0.0248183	1
997	-0.522879	0.0258589	1
998	0.0731071	0.0334012	1
999	-0.0377886	0.0332436	1
1000	-0.39794	0.0268237	1
1001	0.0731071	0.0494214	1
1002	-0.632023	0.0521089	1
1003	0	0.0353088	1
1004	0.0606978	0.0494693	1
1005	0	0.0501001	1
1006	0.151268	0.0293778	1
1007	-0.455932	0.0241559	1
1008	0	0.0341806	1
1009	0	0.0356972	1
1010	0	0.0488722	1
1011	-0.134699	0.0309849	1
1012	-0.0299632	0.0312513	1
1013	-0.106053	0.0342054	1
1014	0.00717858	0.0461496	1
1015	-0.0457575	0.027526	1
1016	-0.363178	0.0269927	1
1017	-0.259637	0.0245826	1
1018	-0.0299632	0.0432699	1
1019	-0.664208	0.0254387	1
1020	0.0543577	0.0465404	1
1021	-0.115393	0.0337484	1
1022	0.09691	0.0338195	1
1023	-0.39794	0.0272334	1
1024	0.18089	0.0310857	1
1025	-0.363178	0.0240148	1
1026	0.199572	0.0385132	1
1027	-0.259637	0.0252279	1
1028	-0.522879	0.0237042	1
1029	-0.380211	0.0221068	1
1030	0.00717858	0.0439172	1
1031	-0.0222764	0.0314044	1
1032	-0.416423	0.024522	1
1033	-0.632023	0.0223503	1
1034	0.0606978	0.0353923	1
1035	-0.20995	0.0297973	1
1036	-0.20995	0.0272419	1
1037	-0.39794	0.0249356	1
1038	-0.0222764	0.0321315	1
1039	-0.198368	0.0347671	1
1040	-0.0299632	0.0457839	1
1041	-0.234083	0.0480254	1
1042	0.0543577	0.0350389	1
1043	-0.00729924	0.0338713	1
1044	0.0791812	0.040081	1
1045	0.255273	0.039563	1
1046	-0.416423	0.0419945	1
1047	-0.28679	0.0291732	1
1048	-0.221849	0.0285392	1
1049	0.251233	0.0334832	1
1050	0.0347621	0.031166	1
1051	-0.574031	0.0248108	1
1052	-0.198368	0.02831	1
1053	-0.259637	0.0252089	1
1054	-0.380211	0.0215487	1
1055	-0.28679	0.0210025	1
1056	0.176091	0.0373525	1
1057	-0.39794	0.0221021	1
1058	-0.416423	0.0258862	1
1059	-0.0538754	0.0419697	1
1060	0.0669468	0.0345565	1
1061	-0.380211	0.0228888	1
1062	-0.39794	0.0298522	1
1063	-0.547702	0.0238541	1
1064	-0.435729	0.0229013	1
1065	-0.477121	0.0241451	1
1066	-0.346787	0.0291025	1
1067	0.130334	0.0418024	1
1068	0.364864	0.0450271	1
1069	-0.60206	0.0311426	1
1070	-0.30103	0.0226461	1
1071	-0.632023	0.0248778	1
1072	-0.499398	0.0236715	1
1073	-0.00729924	0.0313487	1
1074	-0.106053	0.0325679	1
1075	0.0211893	0.0275487	1
1076	-0.0377886	0.0253383	1
1077	-0.0222764	0.0367793	1
1078	-0.477121	0.0215113	1
1079	-0.0621479	0.0349807	1
1080	-0.20995	0.0309888	1
1081	0.0543577	0.0445027	1
1082	-0.106053	0.0352086	1
1083	-0.273001	0.0245076	1
1084	-0.165367	0.0299463	1
1085	-0.115393	0.0285456	1
1086	-0.632023	0.0238476	1
1087	0.0280287	0.0363938	1
1088	-0.435729	0.0232654	1
1089	0.151268	0.0377355	1
1090	-0.0791812	0.029867	1
1091	0.217484	0.0306341	1
1092	-0.00729924	0.0380036	1
1093	-0.234083	0.0282061	1
1094	-0.0147233	0.0367465	1
1095	-0.380211	0.0286356	1
1096	-0.20995	0.0297216	1
1097	-0.30103	0.0272272	1
1098	-0.632023	0.0283537	1
1099	-0.0879552	0.0330223	1
1100	0.0731071	0.0365347	1
1101	-0.00729924	0.0442583	1
1102	-0.154902	0.0334774	1
1103	-0.0457575	0.0349308	1
1104	-0.00729924	0.0341529	1
1105	-0.0879552	0.0452598	1
1106	-0.346787	0.0270776	1
1107	-0.09691	0.0427764	1
1108	-0.547702	0.0245901	1
1109	0.199572	0.0354565	1
1110	-0.632023	0.0317668	1
1111	-0.165367	0.0315053	1
1112	-0.234083	0.0301433	1
1113	-0.632023	0.0262831	1
1114	-0.60206	0.0251078	1
1115	-0.346787	0.0307664	1
1116	-0.60206	0.0244145	1
1117	-0.0299632	0.0341227	1
1118	0	0.0376362	1
1119	-0.0377886	0.0378575	1
1120	-0.115393	0.0437012	1
1121	-0.346787	0.0281518	1
1122	-0.0621479	0.0407843	1
1123	-0.20995	0.030356	1
1124	-0.416423	0.029397	1
1125	-0.0791812	0.0362449	1
1126	-0.380211	0.0297663	1
1127	-0.115393	0.0420076	1
1128	-0.0621479	0.0348485	1
1129	-0.477121	0.0197432	1
1130	-0.234083	0.0259624	1
1131	0	0.0367562	1
1132	0.0142404	0.0404884	1
1133	-0.0457575	0.0465653	1
1134	0	0.0459514	1
1135	0.0142404	0.0357368	1
1136	0.140927	0.0536844	1
1137	-0.0147233	0.0372721	1
1138	-0.632023	0.0231507	1
1139	-0.0457575	0.0303174	1
1140	0	0.0461623	1
1141	-0.39794	0.0504726	1
1142	-0.0299632	0.0383842	1
1143	-0.0705811	0.0315955	1
1144	-0.477121	0.0261446	1
1145	-0.106053	0.0392817	1
1146	-0.187087	0.0293181	1
1147	-0.346787	0.0275667	1
1148	-0.0457575	0.0299604	1
1149	-0.0457575	0.0450253	1
1150	-0.499398	0.0462338	1
1151	-0.187087	0.0292228	1
1152	-0.0879552	0.049495	1
1153	-0.363178	0.031035	1
1154	-0.0538754	0.0439571	1
1155	-0.176091	0.0365649	1
1156	-0.273001	0.0262257	1
1157	-0.28679	0.0287575	1
1158	-0.28679	0.0263228	1
1159	0.190332	0.0339758	1
1160	-0.477121	0.0248115	1
1161	0.185637	0.0413196	1
1162	-0.0299632	0.0347396	1
1163	-0.380211	0.0266881	1
1164	-0.0147233	0.0294971	1
1165	-0.574031	0.0256077	1
1166	-0.522879	0.023851	1
1167	0.0910805	0.0381655	1
1168	-0.435729	0.0250648	1
1169	0.0280287	0.0420651	1
1170	0.0413927	0.0371505	1
1171	-0.154902	0.0311779	1
1172	0.0347621	0.0264963	1
1173	-0.60206	0.0248985	1
1174	-0.499398	0.0242881	1
1175	-0.221849	0.0276961	1
1176	-0.0147233	0.0344426	1
1177	-0.574031	0.0245422	1
1178	-0.0147233	0.0319468	1
1179	-0.20995	0.0273821	1
1180	0.156347	0.0358862	1
1181	-0.198368	0.0269377	1
1182	-0.363178	0.0223546	1
1183	-0.124939	0.0288498	1
1184	-0.0147233	0.0430257	1
1185	0	0.0444466	1
1186	0.102662	0.0502093	1
1187	-0.115393	0.0335266	1
1188	-0.144683	0.0360941	1
1189	-0.0621479	0.0350756	1
1190	0.102662	0.0463832	1
1191	-0.234083	0.0474973	1
1192	-0.30103	0.0285482	1
1193	-0.0299632	0.037658	1
1194	-0.0222764	0.0351993	1
1195	-0.176091	0.0382892	1
1196	-0.198368	0.0420166	1
1197	-0.273001	0.043412	1
1198	-0.176091	0.0344113	1
1199	-0.234083	0.0413188	1
1200	-0.477121	0.0275115	1
1201	-0.455932	0.0258806	1
1202	-0.0538754	0.0406381	1
1203	-0.30103	0.0323806	1
1204	-0.106053	0.0307929	1
1205	-0.346787	0.0265991	1
1206	0.0543577	0.0374801	1
1207	-0.499398	0.0284332	1
1208	-0.0147233	0.0334556	1
1209	0.166331	0.0413276	1
1210	-0.330993	0.0267856	1
1211	-0.380211	0.0268115	1
1212	-0.499398	0.0249711	1
1213	0.0211893	0.0290247	1
1214	0.0211893	0.0380238	1
1215	-0.115393	0.0356472	1
1216	-0.0147233	0.0383618	1
1217	-0.39794	0.0324767	1
1218	-0.165367	0.0328229	1
1219	-0.455932	0.0321398	1
1220	-0.106053	0.0350879	1
1221	-0.259637	0.0318974	1
1222	-0.0457575	0.0337887	1
1223	-0.363178	0.0313422	1
1224	0.0280287	0.0406041	1
1225	-0.632023	0.0308289	1
1226	0.0543577	0.0327333	1
1227	-0.124939	0.0295984	1
1228	-0.346787	0.0326185	1
1229	-0.115393	0.0296014	1
1230	-0.144683	0.0329187	1
1231	-0.455932	0.0265392	1
1232	-0.363178	0.0244283	1
1233	-0.330993	0.0327062	1
1234	-0.273001	0.0323471	1
1235	-0.154902	0.0319694	1
1236	0.124939	0.0366814	1
1237	-0.0222764	0.0432756	1
1238	-0.09691	0.0339256	1
1239	-0.0538754	0.0334141	1
1240	0.135663	0.0359839	1
1241	-0.0147233	0.044652	1
1242	-0.574031	0.0500858	1
1243	-0.0621479	0.0226856	2
1244	-0.346787	0.0251606	2
1245	-0.363178	0.0276193	2
1246	-0.455932	0.0290503	2
1247	-0.115393	0.0249603	2
1248	-0.28679	0.0256482	2
1249	0.166331	0.0248054	2
1250	-0.499398	0.0257727	2
1251	-0.664208	0.0284138	2
1252	-0.154902	0.0239566	2
1253	-0.115393	0.0249762	2
1254	-0.0457575	0.0261001	2
1255	-0.435729	0.0219193	2
1256	-0.134699	0.023211	2
1257	-0.198368	0.0207814	2
1258	-0.187087	0.0243375	2
1259	-0.416423	0.0233039	2
1260	-0.30103	0.0206177	2
1261	-0.522879	0.0196389	2
1262	-0.154902	0.0236856	2
1263	-0.165367	0.0244537	2
1264	-0.221849	0.0287836	2
1265	-0.259637	0.0271927	2
1266	-0.330993	0.0235796	2
1267	-0.664208	0.0258521	2
1268	-0.363178	0.0315136	2
1269	-0.346787	0.0285512	2
1270	-0.455932	0.0238711	2
1271	-0.39794	0.0228622	2
1272	-0.198368	0.0244604	2
1273	-0.346787	0.023874	2
1274	-0.0538754	0.0225066	2
1275	0.0606978	0.0244103	2
1276	-0.736759	0.0208226	2
1277	-0.315753	0.0178977	2
1278	-0.39794	0.0234755	2
1279	-0.416423	0.0191537	2
1280	-0.315753	0.0305707	2
1281	-0.30103	0.0256285	2
1282	-0.315753	0.0369413	2
1283	-0.273001	0.0309602	2
1284	0	0.0219871	2
1285	-0.39794	0.0212	2
1286	-0.435729	0.028808	2
1287	-0.39794	0.0233871	2
1288	-0.134699	0.0232029	2
1289	-0.477121	0.0228816	2
1290	-0.416423	0.0180133	2
1291	-0.234083	0.0229488	2
1292	-0.574031	0.0228183	2
1293	-0.416423	0.0259065	2
1294	-0.0879552	0.0267112	2
1295	-0.574031	0.025213	2
1296	0.0413927	0.02521	2
1297	-0.499398	0.0322477	2
1298	-0.20995	0.0259527	2
1299	0.0142404	0.0212553	2
1300	-0.259637	0.0281755	2
1301	-0.144683	0.0239248	2
1302	-0.20995	0.0217097	2
1303	-0.330993	0.0184384	2
1304	-0.0538754	0.0198949	2
1305	-0.574031	0.0214597	2
1306	-0.0457575	0.0225682	2
1307	-0.134699	0.0260458	2
1308	-0.30103	0.0253193	2
1309	-0.30103	0.0218648	2
1310	-0.315753	0.0243735	2
1311	-0.477121	0.0218366	2
1312	-0.106053	0.0212007	2
1313	-0.346787	0.0211752	2
1314	-0.547702	0.0215058	2
1315	-0.330993	0.0182329	2
1316	-0.547702	0.0198469	2
1317	-0.234083	0.0202276	2
1318	-0.315753	0.0244543	2
1319	-0.30103	0.0184973	2
1320	-0.477121	0.0194026	2
1321	0.124939	0.0364265	2
1322	-0.522879	0.0404775	2
1323	-0.330993	0.0360444	2
1324	-0.144683	0.0215037	2
1325	-0.346787	0.0268976	2
1326	-0.330993	0.0213617	2
1327	-0.315753	0.0225095	2
1328	-0.380211	0.0244288	2
1329	-0.106053	0.0205312	2
1330	-0.28679	0.0210353	2
1331	-0.259637	0.0268286	2
1332	-0.187087	0.0294365	2
1333	-0.176091	0.0266068	2
1334	-0.416423	0.0212399	2
1335	-0.60206	0.022329	2
1336	-0.574031	0.0219572	2
1337	-0.20995	0.021598	2
1338	-0.380211	0.0223302	2
1339	-0.416423	0.0222195	2
1340	-0.435729	0.0244486	2
1341	-0.234083	0.0252655	2
1342	-0.547702	0.0209654	2
1343	0	0.0212273	2
1344	-0.246672	0.0200708	2
1345	-0.380211	0.0172774	2
1346	-0.363178	0.0214606	2
1347	-0.234083	0.0214112	2
1348	-0.0147233	0.0224127	2
1349	0.00717858	0.0267997	2
1350	-0.273001	0.0221026	2
1351	-0.221849	0.0229004	2
1352	-0.380211	0.0216594	2
1353	-0.477121	0.0201854	2
1354	0.0479236	0.0224929	2
1355	0.0910805	0.0221764	2
1356	-0.134699	0.0229792	2
1357	-0.20995	0.0265573	2
1358	-0.39794	0.0195294	2
1359	-0.435729	0.0254397	2
1360	-0.632023	0.0236677	2
1361	-0.234083	0.0222556	2
1362	-0.632023	0.0215977	2
1363	-0.60206	0.0233242	2
1364	-0.547702	0.0216576	2
1365	-0.315753	0.021645	2
1366	-0.664208	0.0221845	2
1367	-0.455932	0.0203199	2
1368	-0.134699	0.0229647	2
1369	-0.574031	0.0179754	2
1370	-0.176091	0.0242736	2
1371	-0.154902	0.0399911	2
1372	-0.30103	0.0400652	2
1373	0.130334	0.0243305	2
1374	-0.198368	0.027455	2
1375	-0.246672	0.0335609	2
1376	0	0.0258264	2
1377	-0.435729	0.0214444	2
1378	-0.60206	0.0195085	2
1379	-0.221849	0.01932	2
1380	-0.574031	0.0276091	2
1381	-0.234083	0.0221076	2
1382	-0.259637	0.0219721	2
1383	-0.574031	0.0173575	2
1384	-0.20995	0.0243105	2
1385	-0.106053	0.0296003	2
1386	-0.198368	0.0278934	2
1387	-0.221849	0.0223323	2
1388	-0.574031	0.021646	2
1389	-0.455932	0.0189548	2
1390	-0.0377886	0.0198425	2
1391	-0.455932	0.0197521	2
1392	-0.416423	0.0188916	2
1393	-0.00729924	0.0232491	2
1394	-0.632023	0.0206171	2
1395	-0.124939	0.0229046	2
1396	-0.346787	0.021263	2
1397	-0.0705811	0.0248562	2
1398	-0.0705811	0.0228273	2
1399	0.108339	0.0250084	2
1400	-0.0377886	0.0242181	2
1401	-0.134699	0.0227762	2
1402	-0.0705811	0.0233049	2
1403	-0.0791812	0.034173	2
1404	0.156347	0.0207651	2
1405	-0.330993	0.0277606	2
1406	-0.30103	0.0215031	2
1407	-0.60206	0.0178775	2
1408	-0.154902	0.0246958	2
1409	-0.144683	0.0261157	2
1410	-0.00729924	0.0230635	2
1411	-0.234083	0.0241185	2
1412	-0.0457575	0.0182757	2
1413	-0.547702	0.0170321	2
1414	0.247155	0.0208091	2
1415	-0.60206	0.0211626	2
1416	0.102662	0.0269284	2
1417	-0.176091	0.0269727	2
1418	-0.0147233	0.0241399	2
1419	-0.259637	0.0212659	2
1420	-0.0879552	0.0245357	2
1421	-0.380211	0.0188325	2
1422	0.0731071	0.0227564	2
1423	-0.30103	0.0184834	2
1424	-0.30103	0.0152953	2
1425	-0.30103	0.0203887	2
1426	-0.363178	0.0202807	2
1427	-0.00729924	0.0211353	2
1428	-0.0147233	0.0215487	2
1429	-0.547702	0.0203798	2
1430	-0.60206	0.0194603	2
1431	-0.574031	0.0185129	2
1432	-0.0222764	0.0255174	2
1433	-0.435729	0.0249554	2
1434	-0.574031	0.0237828	2
1435	-0.20995	0.0198415	2
1436	-0.187087	0.031492	2
1437	-0.198368	0.0293748	2
1438	-0.20995	0.04487	2
1439	-0.0705811	0.0247872	2
1440	-0.380211	0.0217956	2
1441	0.0413927	0.0207526	2
1442	-0.09691	0.0276947	2
1443	-0.0791812	0.0315565	2
1444	-0.198368	0.0389819	2
1445	-0.165367	0.0244688	2
1446	-0.234083	0.0216696	2
1447	-0.522879	0.0270832	2
1448	-0.60206	0.0252044	2
1449	-0.69897	0.0189515	2
1450	-0.0299632	0.024628	2
1451	-0.144683	0.0236602	2
1452	-0.380211	0.0194161	2
1453	-0.30103	0.0245831	2
1454	-0.499398	0.0228803	2
1455	-0.221849	0.0177029	2
1456	-0.246672	0.015582	2
1457	0.09691	0.0244544	2
1458	-0.664208	0.0209198	2
1459	-0.416423	0.0171193	2
1460	-0.346787	0.019962	2
1461	0.151268	0.0228786	2
1462	-0.60206	0.021638	2
1463	0.230449	0.0208222	2
1464	-0.477121	0.0214554	2
1465	-0.315753	0.0237883	2
1466	-0.60206	0.0219779	2
1467	-0.246672	0.0218716	2
1468	-0.574031	0.0394443	2
1469	-0.00729924	0.0216983	2
1470	-0.0222764	0.0277581	2
1471	-0.187087	0.022789	2
1472	-0.632023	0.022239	2
1473	-0.39794	0.0204106	2
1474	-0.144683	0.0230725	2
1475	-0.574031	0.0195068	2
1476	-0.154902	0.0223272	2
1477	-0.134699	0.0216606	2
1478	-0.246672	0.0205987	2
1479	-0.0299632	0.0228492	2
1480	-0.39794	0.0198582	2
1481	-0.259637	0.017213	2
1482	-0.09691	0.0264167	2
1483	-0.0299632	0.0197931	2
1484	0.20412	0.0264886	2
1485	-0.0457575	0.0226799	2
1486	-0.455932	0.0189331	2
1487	-0.20995	0.022494	2
1488	-0.221849	0.0235805	2
1489	-0.69897	0.0195786	2
1490	-0.0457575	0.0227965	2
1491	-0.522879	0.0192342	2
1492	-0.60206	0.0207044	2
1493	0.130334	0.0217279	2
1494	-0.154902	0.023433	2
1495	-0.106053	0.0247271	2
1496	0.0347621	0.0213251	2
1497	-0.435729	0.0237895	2
1498	-0.499398	0.024162	2
1499	-0.0879552	0.0264757	2
1500	-0.246672	0.0239655	2
1501	-0.30103	0.0215182	2
1502	-0.134699	0.0262201	2
1503	0.09691	0.0388856	2
1504	0.0280287	0.0246239	2
1505	-0.416423	0.028277	2
1506	-0.0147233	0.0204268	2
1507	-0.09691	0.0321637	2
1508	-0.00729924	0.0250203	2
1509	0.161368	0.0220269	2
1510	-0.30103	0.0191629	2
1511	-0.106053	0.0301946	2
1512	-0.330993	0.0255179	2
1513	-0.259637	0.0267981	2
1514	-0.30103	0.0201282	2
1515	-0.221849	0.0236606	2
1516	-0.435729	0.0227083	2
1517	-0.234083	0.0229468	2
1518	-0.380211	0.0215692	2
1519	-0.632023	0.020305	2
1520	-0.0377886	0.0209739	2
1521	-0.0705811	0.0255637	2
1522	-0.547702	0.0219132	2
1523	-0.134699	0.0341435	2
1524	0.171239	0.0252852	2
1525	-0.522879	0.0216952	2
1526	-0.0791812	0.0277234	2
1527	-0.416423	0.0237019	2
1528	-0.246672	0.0252224	2
1529	-0.435729	0.0228618	2
1530	-0.547702	0.0218563	2
1531	-0.416423	0.02424	2
1532	-0.106053	0.0249716	2
1533	-0.0299632	0.0239003	2
1534	-0.154902	0.0253899	2
1535	-0.499398	0.0196878	2
1536	-0.0705811	0.0233207	2
1537	-0.632023	0.0204345	2
1538	-0.124939	0.0352179	2
1539	0.108339	0.0402409	2
1540	0.140927	0.0366903	2
1541	-0.0791812	0.0258567	2
1542	-0.28679	0.0205534	2
1543	-0.632023	0.0196476	2
1544	0	0.0223933	2
1545	-0.0457575	0.0227394	2
1546	-0.574031	0.017712	2
1547	-0.380211	0.0202201	2
1548	-0.60206	0.0204295	2
1549	-0.154902	0.0229298	2
1550	-0.363178	0.0439058	2
1551	0.146128	0.0223027	2
1552	-0.0377886	0.0226014	2
1553	-0.28679	0.0289834	2
1554	-0.246672	0.02206	2
1555	-0.0457575	0.0209017	2
1556	-0.176091	0.021549	2
1557	-0.346787	0.0196745	2
1558	-0.221849	0.0256439	2
1559	-0.330993	0.0436006	2
1560	-0.0879552	0.0244798	2
1561	0.108339	0.026935	2
1562	-0.0705811	0.0331959	2
1563	-0.0377886	0.023229	2
1564	-0.315753	0.0199659	2
1565	-0.39794	0.0223878	2
1566	-0.522879	0.0200034	2
1567	-0.221849	0.0213111	2
1568	-0.574031	0.0228558	2
1569	-0.664208	0.0220121	2
1570	0.0211893	0.0221134	2
1571	-0.0377886	0.0215577	2
1572	-0.09691	0.0242737	2
1573	-0.363178	0.0218361	2
1574	-0.273001	0.0202679	2
1575	-0.124939	0.0210921	2
1576	0.0347621	0.0226404	2
1577	-0.106053	0.0237916	2
1578	-0.60206	0.0199945	2
1579	-0.330993	0.0181591	2
1580	-0.574031	0.0201775	2
1581	-0.144683	0.0266924	2
1582	-0.273001	0.0211673	2
1583	0.0910805	0.0198608	2
1584	-0.134699	0.0224652	2
1585	-0.435729	0.0200664	2
1586	-0.234083	0.0209389	2
1587	-0.0621479	0.0238665	2
1588	-0.0705811	0.0237675	2
1589	-0.416423	0.021987	2
1590	-0.522879	0.0201358	2
1591	-0.346787	0.0195546	2
1592	0.171239	0.0215618	2
1593	-0.154902	0.016887	2
1594	-0.246672	0.0253575	2
1595	0.20412	0.0230328	2
1596	-0.664208	0.0197464	2
1597	0.00717858	0.0246404	2
1598	-0.106053	0.0427429	2
1599	0.0606978	0.0230709	2
1600	-0.154902	0.0293181	2
1601	-0.124939	0.022979	2
1602	-0.09691	0.0232321	2
1603	-0.499398	0.0396902	2
1604	-0.0377886	0.0236175	2
1605	-0.39794	0.0235611	2
1606	-0.176091	0.0308211	2
1607	-0.259637	0.0246133	2
1608	-0.187087	0.0343009	2
1609	-0.246672	0.0344972	2
1610	-0.30103	0.0396662	2
1611	-0.00729924	0.0258451	2
1612	0.09691	0.0246822	2
1613	-0.380211	0.0217596	2
1614	-0.09691	0.0254341	2
1615	-0.176091	0.0207747	2
1616	-0.124939	0.0220003	2
1617	-0.547702	0.0223436	2
1618	-0.363178	0.020521	2
1619	-0.0791812	0.0252589	2
1620	-0.435729	0.0214082	2
1621	-0.455932	0.0225428	2
1622	-0.134699	0.0252118	2
1623	0.0731071	0.0202811	2
1624	-0.363178	0.0211103	2
1625	-0.455932	0.0186518	2
1626	-0.124939	0.0215803	2
1627	-0.273001	0.0210795	2
1628	-0.547702	0.0229268	2
1629	-0.522879	0.0195604	2
1630	-0.234083	0.0256172	2
1631	-0.60206	0.0219622	2
1632	0.0413927	0.0213913	2
1633	-0.165367	0.028421	2
1634	-0.134699	0.030662	2
1635	-0.30103	0.0250214	2
1636	-0.28679	0.0292423	2
1637	-0.246672	0.0226218	2
1638	-0.154902	0.0257186	2
1639	-0.234083	0.02592	2
1640	-0.144683	0.0267823	2
1641	-0.455932	0.0271104	2
1642	-0.0791812	0.0282763	2
1643	-0.363178	0.0239629	2
1644	0.0413927	0.0260769	2
1645	-0.499398	0.0264285	2
1646	-0.330993	0.0276065	2
1647	-0.187087	0.0225396	2
1648	-0.574031	0.022182	2
1649	-0.0299632	0.0223767	2
1650	-0.664208	0.0231546	2
1651	-0.315753	0.0272927	2
1652	-0.187087	0.0252085	2
1653	-0.499398	0.0216968	2
1654	-0.0222764	0.0208819	2
1655	0.0543577	0.0212454	2
1656	-0.0791812	0.0238992	2
1657	-0.0299632	0.0198057	2
1658	0	0.022999	2
1659	-0.106053	0.0240712	2
1660	-0.315753		2
