# Supplementary material for: Automatic mapping of multiplexed social receptive fields by deep learning and GPU-accelerated 3D videography
Source: Nat Commun. 2022 Feb 1;13:593. doi: 10.1038/s41467-022-28153-7 (PMC8807631; doi:10.1038/s41467-022-28153-7)
Supplement: Supplementary file 11 — Source Data File [file 41467_2022_28153_MOESM11_ESM.zip › ebbesen_froemke_source/source_6b.xlsx]

## Sheet: Sheet1
	log_duration	partner_sex	event
0	0.500775	female	n2n
1	-2.70805	female	n2n
2	-1.69645	female	n2n
3	-2.0149	female	n2n
4	-0.628609	female	n2n
5	-0.223144	female	n2n
6	-2.99573	female	n2n
7	-1.09861	female	n2n
8	-0.660357	female	n2n
9	-0.510826	female	n2n
10	-2.0149	female	n2n
11	0.650588	female	n2n
12	-2.14843	female	n2n
13	-1.09861	female	n2n
14	-1.14991	female	n2n
15	-0.693147	female	n2n
16	-0.244197	female	n2n
17	-1.09861	female	n2n
18	-0.95885	female	n2n
19	-2.30259	female	n2n
20	-2.99573	female	n2n
21	-2.99573	female	n2n
22	0.955511	female	n2n
23	-0.660357	female	n2n
24	-0.124053	female	n2n
25	-0.660357	female	n2n
26	-0.223144	female	n2n
27	-0.628609	female	n2n
28	-0.310155	female	n2n
29	-0.105361	female	n2n
30	-0.380772	female	n2n
31	-2.48491	female	n2n
32	-0.660357	female	n2n
33	-1.89712	female	n2n
34	-2.70805	female	n2n
35	-2.70805	female	n2n
36	-2.0149	female	n2n
37	-0.916291	female	n2n
38	-0.356675	female	n2n
39	-1.79176	female	n2n
40	-2.99573	female	n2n
41	-0.76214	female	n2n
42	-2.14843	female	n2n
43	-3.4012	female	n2n
44	-2.99573	female	n2n
45	0.659246	female	n2n
46	-2.30259	female	n2n
47	0.725937	female	n2n
48	-1.79176	female	n2n
49	-3.4012	female	n2n
50	-2.99573	female	n2n
51	-1.09861	female	n2n
52	-0.76214	female	n2n
53	-1.20397	female	n2n
54	-0.202524	female	n2n
55	-1.60944	female	n2n
56	-3.4012	female	n2n
57	-3.4012	female	n2n
58	-0.124053	female	n2n
59	-1.14991	female	n2n
60	-1.60944	female	n2n
61	-0.76214	female	n2n
62	-0.430783	female	n2n
63	-2.48491	female	n2n
64	-1.04982	female	n2n
65	-0.0512933	female	n2n
66	0.223144	female	n2n
67	-1.14991	female	n2n
68	-0.265703	female	n2n
69	-0.567984	female	n2n
70	1.17351	female	n2n
71	1.15268	female	n2n
72	-0.95885	female	n2n
73	-3.4012	female	n2n
74	-1.38629	female	n2n
75	-1.0033	female	n2n
76	-1.09861	female	n2n
77	-2.30259	female	n2n
78	-2.14843	female	n2n
79	-1.20397	female	n2n
80	-2.0149	female	n2n
81	-3.4012	female	n2n
82	0.360003	female	n2n
83	-2.70805	female	n2n
84	-0.597837	female	n2n
85	-2.99573	female	n2n
86	-0.95885	female	n2n
87	-3.4012	female	n2n
88	-1.89712	female	n2n
89	-0.430783	female	n2n
90	-1.79176	female	n2n
91	-2.48491	female	n2n
92	-0.510826	female	n2n
93	-1.69645	female	n2n
94	-1.32176	female	n2n
95	-0.0512933	female	n2n
96	-0.727049	female	n2n
97	-0.916291	female	n2n
98	-1.69645	female	n2n
99	-1.69645	female	n2n
100	-1.38629	female	n2n
101	-1.79176	female	n2n
102	0.77319	female	n2n
103	-2.70805	female	n2n
104	-2.30259	female	n2n
105	-1.38629	male	n2n
106	-0.875469	male	n2n
107	-1.26113	male	n2n
108	-0.124053	male	n2n
109	-0.0168071	male	n2n
110	-1.32176	male	n2n
111	-0.202524	male	n2n
112	-2.70805	male	n2n
113	-0.76214	male	n2n
114	-0.333144	male	n2n
115	-2.14843	male	n2n
116	-1.60944	male	n2n
117	-2.0149	male	n2n
118	-0.105361	male	n2n
119	-1.60944	male	n2n
120	-1.38629	male	n2n
121	0.896088	male	n2n
122	0.236389	male	n2n
123	-0.597837	male	n2n
124	-0.727049	male	n2n
125	-0.510826	male	n2n
126	-1.32176	male	n2n
127	-0.76214	male	n2n
128	0.780853	male	n2n
129	-0.538997	male	n2n
130	-1.69645	male	n2n
131	-2.30259	male	n2n
132	-2.70805	male	n2n
133	-1.45529	male	n2n
134	-0.483427	male	n2n
135	-1.32176	male	n2n
136	0.348307	male	n2n
137	0.154151	male	n2n
138	-1.79176	male	n2n
139	-1.5294	male	n2n
140	-1.26113	male	n2n
141	-2.70805	male	n2n
142	-1.32176	male	n2n
143	-0.0339016	male	n2n
144	-0.660357	male	n2n
145	-1.69645	male	n2n
146	-2.99573	male	n2n
147	-0.430783	male	n2n
148	-1.32176	male	n2n
149	-0.538997	male	n2n
150	0.765468	male	n2n
151	-1.09861	male	n2n
152	-1.69645	male	n2n
153	-1.0033	male	n2n
154	-3.4012	male	n2n
155	-1.09861	male	n2n
156	0.803495	female	n0t1
157	1.56165	female	n0t1
158	2.38109	female	n0t1
159	-0.182322	female	n0t1
160	-0.356675	female	n0t1
161	0.936093	female	n0t1
162	1.4816	female	n0t1
163	1.60944	female	n0t1
164	-1.09861	female	n0t1
165	-1.32176	female	n0t1
166	-0.95885	female	n0t1
167	1.32176	female	n0t1
168	1.45862	female	n0t1
169	1.53687	female	n0t1
170	1.81102	female	n0t1
171	1.90211	female	n0t1
172	1.4816	female	n0t1
173	-0.105361	female	n0t1
174	-0.202524	female	n0t1
175	0.540384	female	n0t1
176	1.7287	female	n0t1
177	0.0165293	female	n0t1
178	0.0487902	female	n0t1
179	0.394292	female	n0t1
180	2.31583	female	n0t1
181	0.0327898	female	n0t1
182	-1.32176	female	n0t1
183	-1.26113	female	n0t1
184	-1.14991	female	n0t1
185	0.324496	female	n0t1
186	-0.95885	female	n0t1
187	-2.14843	female	n0t1
188	-0.310155	female	n0t1
189	0.336472	female	n0t1
190	-1.5294	female	n0t1
191	-2.0149	female	n0t1
192	-1.09861	female	n0t1
193	-0.456758	female	n0t1
194	1.29015	female	n0t1
195	0.902868	female	n0t1
196	0.840129	female	n0t1
197	-1.60944	female	n0t1
198	-0.265703	female	n0t1
199	1.05895	female	n0t1
200	1.65823	female	n0t1
201	-0.597837	female	n0t1
202	-1.89712	female	n0t1
203	-0.95885	female	n0t1
204	-0.265703	female	n0t1
205	-0.202524	female	n0t1
206	-0.223144	female	n0t1
207	-1.38629	female	n0t1
208	1.28093	female	n0t1
209	2.16524	female	n0t1
210	1.61277	female	n0t1
211	0.275103	female	n0t1
212	-0.162519	female	n0t1
213	-1.38629	female	n0t1
214	0.0165293	female	n0t1
215	0.889262	female	n0t1
216	-0.483427	female	n0t1
217	-2.70805	female	n0t1
218	0.861482	female	n0t1
219	0.0800427	female	n0t1
220	1.52243	female	n0t1
221	1.30833	female	n0t1
222	3.03335	female	n0t1
223	1.69562	female	n0t1
224	1.03555	female	n0t1
225	-0.0689929	female	n0t1
226	-0.916291	female	n0t1
227	-0.265703	female	n0t1
228	1.39459	female	n0t1
229	0.709676	female	n0t1
230	-1.38629	female	n0t1
231	1.99697	female	n0t1
232	0.725937	female	n0t1
233	0.209721	female	n0t1
234	-0.287682	female	n0t1
235	-0.727049	female	n0t1
236	-0.727049	female	n0t1
237	-0.287682	female	n0t1
238	-3.4012	female	n0t1
239	-0.916291	female	n0t1
240	0.0487902	female	n0t1
241	-0.483427	female	n0t1
242	-0.310155	female	n0t1
243	-0.405465	female	n0t1
244	0.916291	female	n0t1
245	-1.5294	female	n0t1
246	-0.597837	female	n0t1
247	0.500775	female	n0t1
248	-0.405465	female	n0t1
249	-0.182322	female	n0t1
250	0.182322	female	n0t1
251	-1.0033	female	n0t1
252	2.06686	female	n0t1
253	1.08744	female	n0t1
254	-0.143101	female	n0t1
255	-0.76214	female	n0t1
256	-0.105361	female	n0t1
257	-2.30259	female	n0t1
258	-0.538997	female	n0t1
259	-0.124053	female	n0t1
260	-1.14991	female	n0t1
261	-1.69645	female	n0t1
262	0.520776	female	n0t1
263	2.07107	female	n0t1
264	-2.48491	female	n0t1
265	-0.265703	female	n0t1
266	-1.0033	female	n0t1
267	-0.124053	female	n0t1
268	-1.09861	female	n0t1
269	1.18377	female	n0t1
270	-0.182322	female	n0t1
271	1.28555	female	n0t1
272	0.470004	female	n0t1
273	-1.69645	female	n0t1
274	-2.14843	female	n0t1
275	2.30425	female	n0t1
276	0.578484	female	n0t1
277	1.34373	female	n0t1
278	0.606136	female	n0t1
279	-1.38629	female	n0t1
280	-0.310155	female	n0t1
281	1.27629	female	n0t1
282	-0.0339016	female	n0t1
283	-0.405465	female	n0t1
284	0.510826	female	n0t1
285	-1.32176	female	n0t1
286	0.168335	female	n0t1
287	-0.693147	female	n0t1
288	-2.0149	female	n0t1
289	-2.99573	female	n0t1
290	-0.483427	female	n0t1
291	-0.456758	female	n0t1
292	-1.45529	female	n0t1
293	-0.223144	female	n0t1
294	-2.14843	female	n0t1
295	0.942608	female	n0t1
296	-0.660357	female	n0t1
297	-1.04982	female	n0t1
298	0	female	n0t1
299	-2.99573	female	n0t1
300	-0.916291	female	n0t1
301	-0.916291	female	n0t1
302	-2.14843	female	n0t1
303	-3.4012	female	n0t1
304	0.275103	female	n0t1
305	-1.69645	female	n0t1
306	-1.0033	female	n0t1
307	-0.628609	female	n0t1
308	0.154151	female	n0t1
309	0.416515	female	n0t1
310	-0.483427	female	n0t1
311	0.916291	female	n0t1
312	-2.14843	female	n0t1
313	0.0800427	female	n0t1
314	0.597003	female	n0t1
315	-2.0149	female	n0t1
316	-0.76214	female	n0t1
317	-0.310155	female	n0t1
318	1.84583	female	n0t1
319	-1.32176	female	n0t1
320	-0.333144	female	n0t1
321	1.88707	female	n0t1
322	1.38629	female	n0t1
323	-1.26113	female	n0t1
324	1.44692	female	n0t1
325	0.348307	female	n0t1
326	1.04732	female	n0t1
327	-1.5294	female	n0t1
328	-0.380772	female	n0t1
329	0.223144	female	n0t1
330	0.324496	female	n0t1
331	1.47018	female	n0t1
332	-2.0149	female	n0t1
333	-0.836248	female	n0t1
334	-0.483427	female	n0t1
335	-0.223144	female	n0t1
336	-3.4012	female	n0t1
337	-1.26113	female	n0t1
338	-0.0512933	female	n0t1
339	1.23353	female	n0t1
340	-1.26113	female	n0t1
341	0.405465	female	n0t1
342	-0.567984	female	n0t1
343	-2.48491	female	n0t1
344	0.438255	female	n0t1
345	-2.48491	female	n0t1
346	-2.70805	female	n0t1
347	1.46248	female	n0t1
348	2.21557	female	n0t1
349	1.44299	female	n0t1
350	0.606136	female	n0t1
351	2.31254	female	n0t1
352	-0.333144	female	n0t1
353	-0.483427	female	n0t1
354	-0.95885	female	n0t1
355	-0.0689929	female	n0t1
356	1.54756	female	n0t1
357	0.98706	female	n0t1
358	0.371564	female	n0t1
359	-0.597837	female	n0t1
360	0.765468	female	n0t1
361	-0.0339016	female	n0t1
362	0.684779	female	n0t1
363	0.490623	female	n0t1
364	-0.727049	female	n0t1
365	-1.04982	female	n0t1
366	1.15793	female	n0t1
367	0.382992	female	n0t1
368	-0.244197	female	n0t1
369	-1.38629	female	n0t1
370	-0.143101	female	n0t1
371	0.371564	female	n0t1
372	0.530628	female	n0t1
373	0.360003	female	n0t1
374	-0.223144	female	n0t1
375	2.6935	female	n0t1
376	1.62268	female	n0t1
377	-0.287682	male	n0t1
378	0.861482	male	n0t1
379	-0.124053	male	n0t1
380	0.569095	male	n0t1
381	0.780853	male	n0t1
382	0.324496	male	n0t1
383	1.1421	male	n0t1
384	1.25276	male	n0t1
385	-0.265703	male	n0t1
386	-1.26113	male	n0t1
387	-0.76214	male	n0t1
388	-0.660357	male	n0t1
389	0.348307	male	n0t1
390	-0.660357	male	n0t1
391	1.07614	male	n0t1
392	-0.244197	male	n0t1
393	0.324496	male	n0t1
394	-0.182322	male	n0t1
395	0.0800427	male	n0t1
396	-0.76214	male	n0t1
397	1.53328	male	n0t1
398	0.209721	male	n0t1
399	-0.0168071	male	n0t1
400	0.741937	male	n0t1
401	-0.124053	male	n0t1
402	-2.14843	male	n0t1
403	-2.14843	male	n0t1
404	0.520776	male	n0t1
405	1.84583	male	n0t1
406	1.56165	male	n0t1
407	-2.14843	male	n0t1
408	1.19896	male	n0t1
409	-1.69645	male	n0t1
410	-1.32176	male	n0t1
411	-1.09861	male	n0t1
412	-0.798508	male	n0t1
413	0.693147	male	n0t1
414	-1.69645	male	n0t1
415	1.94591	male	n0t1
416	-1.20397	male	n0t1
417	-0.143101	male	n0t1
418	-0.405465	male	n0t1
419	1.27629	male	n0t1
420	0.182322	male	n0t1
421	-0.380772	male	n0t1
422	-1.38629	male	n0t1
423	-0.143101	male	n0t1
424	-1.79176	male	n0t1
425	-2.14843	male	n0t1
426	-2.0149	male	n0t1
427	-1.32176	male	n0t1
428	-1.32176	male	n0t1
429	1.0116	male	n0t1
430	1.71079	male	n0t1
431	-0.456758	male	n0t1
432	-0.597837	male	n0t1
433	-0.405465	male	n0t1
434	-1.38629	male	n0t1
435	-0.430783	male	n0t1
436	-0.287682	male	n0t1
437	-2.48491	male	n0t1
438	0.936093	male	n0t1
439	-1.14991	male	n0t1
440	-1.89712	male	n0t1
441	-0.182322	male	n0t1
442	-2.48491	male	n0t1
443	-0.265703	male	n0t1
444	2.09802	male	n0t1
445	0.693147	male	n0t1
446	-1.38629	male	n0t1
447	0.405465	male	n0t1
448	-0.76214	male	n0t1
449	-1.09861	male	n0t1
450	-0.660357	male	n0t1
451	-3.4012	male	n0t1
452	1.7973	male	n0t1
453	-0.105361	male	n0t1
454	-1.69645	male	n0t1
455	-0.310155	male	n0t1
456	0.236389	male	n0t1
457	-1.14991	male	n0t1
458	0.168335	male	n0t1
459	-2.99573	male	n0t1
460	0.168335	male	n0t1
461	-0.356675	male	n0t1
462	1.30833	male	n0t1
463	1.00552	male	n0t1
464	0.693147	male	n0t1
465	0.382992	male	n0t1
466	-0.660357	male	n0t1
467	-1.14991	male	n0t1
468	-0.380772	male	n0t1
469	-0.510826	male	n0t1
470	0.125163	male	n0t1
471	-0.333144	male	n0t1
472	1.1474	male	n0t1
473	0.382992	male	n0t1
474	-3.4012	male	n0t1
475	0.606136	male	n0t1
476	-0.875469	male	n0t1
477	-1.32176	male	n0t1
478	-1.38629	female	n1t0
479	0.684779	female	n1t0
480	-2.99573	female	n1t0
481	-0.597837	female	n1t0
482	-2.14843	female	n1t0
483	-0.660357	female	n1t0
484	-2.70805	female	n1t0
485	-2.70805	female	n1t0
486	-1.32176	female	n1t0
487	-1.79176	female	n1t0
488	-2.48491	female	n1t0
489	-1.5294	female	n1t0
490	-2.48491	female	n1t0
491	-1.32176	female	n1t0
492	0.550046	female	n1t0
493	-1.79176	female	n1t0
494	0.902868	female	n1t0
495	-2.48491	female	n1t0
496	-0.798508	female	n1t0
497	-0.510826	female	n1t0
498	-0.105361	female	n1t0
499	-1.04982	female	n1t0
500	-2.70805	female	n1t0
501	-1.79176	female	n1t0
502	-2.14843	female	n1t0
503	-2.99573	female	n1t0
504	-3.4012	female	n1t0
505	-0.727049	female	n1t0
506	-2.0149	female	n1t0
507	-0.836248	female	n1t0
508	0.236389	female	n1t0
509	-0.916291	female	n1t0
510	0.77319	female	n1t0
511	-2.0149	female	n1t0
512	-1.69645	female	n1t0
513	0.262364	female	n1t0
514	-2.0149	female	n1t0
515	-2.70805	female	n1t0
516	-1.26113	female	n1t0
517	-1.38629	female	n1t0
518	-2.99573	female	n1t0
519	-0.105361	female	n1t0
520	0.154151	female	n1t0
521	-0.405465	female	n1t0
522	-0.510826	female	n1t0
523	0.650588	female	n1t0
524	0.427444	female	n1t0
525	-2.70805	female	n1t0
526	-0.916291	female	n1t0
527	-2.70805	female	n1t0
528	-1.69645	female	n1t0
529	-1.38629	female	n1t0
530	-1.79176	female	n1t0
531	-0.660357	female	n1t0
532	0.300105	female	n1t0
533	-1.5294	female	n1t0
534	-0.287682	female	n1t0
535	-1.14991	female	n1t0
536	-0.265703	female	n1t0
537	-0.0870114	female	n1t0
538	-2.14843	female	n1t0
539	-2.0149	female	n1t0
540	-2.30259	female	n1t0
541	-1.14991	female	n1t0
542	-1.14991	male	n1t0
543	0.530628	male	n1t0
544	-0.333144	male	n1t0
545	-1.79176	male	n1t0
546	0.382992	male	n1t0
547	2.73653	male	n1t0
548	0.733969	male	n1t0
549	-0.628609	male	n1t0
550	-2.30259	male	n1t0
551	0.139762	male	n1t0
552	0.606136	male	n1t0
553	-1.26113	male	n1t0
554	-0.0339016	male	n1t0
555	-0.0870114	male	n1t0
556	-0.510826	male	n1t0
557	0.394292	male	n1t0
558	1.41099	male	n1t0
559	2.21739	male	n1t0
560	1.93874	male	n1t0
561	1.08181	male	n1t0
562	0.749843	male	n1t0
563	1.15793	male	n1t0
564	-0.798508	male	n1t0
565	1.27629	male	n1t0
566	-1.26113	male	n1t0
567	-0.244197	male	n1t0
568	-0.875469	male	n1t0
569	-0.244197	male	n1t0
570	0.615186	male	n1t0
571	-0.836248	male	n1t0
572	-2.70805	male	n1t0
573	-1.45529	male	n1t0
574	-0.597837	male	n1t0
575	-1.14991	male	n1t0
576	1.33061	male	n1t0
577	1.67085	male	n1t0
578	-2.48491	male	n1t0
579	-3.4012	male	n1t0
580	-1.32176	male	n1t0
581	-1.14991	male	n1t0
582	0.0487902	male	n1t0
583	-0.875469	male	n1t0
584	-1.32176	male	n1t0
585	-3.4012	male	n1t0
586	-0.567984	male	n1t0
587	0.405465	male	n1t0
