# Supplementary material for: Automatic mapping of multiplexed social receptive fields by deep learning and GPU-accelerated 3D videography
Source: Nat Commun. 2022 Feb 1;13:593. doi: 10.1038/s41467-022-28153-7 (PMC8807631; doi:10.1038/s41467-022-28153-7)
Supplement: Supplementary file 11 — Source Data File [file 41467_2022_28153_MOESM11_ESM.zip › ebbesen_froemke_source/source_6d.xlsx]

## Sheet: Sheet1
	inter_touch_interval	event
0	7.85074	n2n
1	22.5748	n2n
2	9.66804	n2n
3	5.91107	n2n
4	2.82282	n2n
5	0.201837	n2n
6	25.1629	n2n
7	4.3085	n2n
8	3.3404	n2n
9	9.1512	n2n
10	31.5748	n2n
11	19.9234	n2n
12	1.45288	n2n
13	11.3214	n2n
14	2.45508	n2n
15	1.58716	n2n
16	14.695	n2n
17	37.6196	n2n
18	16.8649	n2n
19	5.79414	n2n
20	12.4229	n2n
21	16.8643	n2n
22	-1.16404	n2n
23	23.7946	n2n
24	2.82346	n2n
25	8.56665	n2n
26	6.81396	n2n
27	0.702266	n2n
28	11.3889	n2n
29	0.920002	n2n
30	3.72475	n2n
31	7.38036	n2n
32	3.84131	n2n
33	7.13001	n2n
34	10.9869	n2n
35	3.08912	n2n
36	8.69953	n2n
37	1.15285	n2n
38	11.1885	n2n
39	2.00398	n2n
40	10.7531	n2n
41	10.0693	n2n
42	1.20244	n2n
43	1.70316	n2n
44	12.69	n2n
45	5.29659	n2n
46	2.77193	n2n
47	24.7492	n2n
48	10.8869	n2n
49	10.0518	n2n
50	0.951837	n2n
51	1.72043	n2n
52	3.77444	n2n
53	1.78716	n2n
54	0.75288	n2n
55	3.89083	n2n
56	0.801527	n2n
57	1.603	n2n
58	1.62126	n2n
59	20.9891	n2n
60	30.1056	n2n
61	6.66308	n2n
62	76.7753	n2n
63	45.1496	n2n
64	1.82065	n2n
65	7.06469	n2n
66	2.67387	n2n
67	4.65912	n2n
68	5.34454	n2n
69	7.69849	n2n
70	3.67934	n2n
71	3.07812	n2n
72	26.6496	n2n
73	35.8992	n2n
74	1.41973	n2n
75	23.6607	n2n
76	31.0242	n2n
77	10.8868	n2n
78	2.03729	n2n
79	3.85762	n2n
80	14.0592	n2n
81	11.6379	n2n
82	0.253064	n2n
83	11.7548	n2n
84	0.201366	n2n
85	8.31519	n2n
86	2.05443	n2n
87	24.0605	n2n
88	16.714	n2n
89	53.2313	n2n
90	23.1424	n2n
91	17.9662	n2n
92	3.45738	n2n
93	0.86858	n2n
94	1.97074	n2n
95	0.0351296	n2n
96	0.468399	n2n
97	9.66833	n2n
98	6.32852	n2n
99	2.75535	n2n
100	46.1512	n2n
101	11.4712	n2n
102	18.8717	n2n
103	1.18562	n2n
104	951.207	n2n
105	18.1503	n2n
106	0.618559	n2n
107	1.70364	n2n
108	30.5408	n2n
109	21.1405	n2n
110	46.2184	n2n
111	2.55617	n2n
112	65.2028	n2n
113	10.0693	n2n
114	11.5391	n2n
115	73.2176	n2n
116	60.5279	n2n
117	11.4045	n2n
118	13.5431	n2n
119	11.4547	n2n
120	3.13954	n2n
121	0.00449365	n2n
122	50.9957	n2n
123	12.1566	n2n
124	16.6814	n2n
125	14.7448	n2n
126	3.40673	n2n
127	2.80599	n2n
128	9.27098	n2n
129	56.8051	n2n
130	4.37501	n2n
131	2.18753	n2n
132	9.16691	n2n
133	11.7219	n2n
134	1.22003	n2n
135	75.2383	n2n
136	4.8615	n2n
137	1.13755	n2n
138	17.4322	n2n
139	15.8628	n2n
140	4.9429	n2n
141	2.97224	n2n
142	7.59774	n2n
143	5.06104	n2n
144	14.8448	n2n
145	16.4137	n2n
146	9.55092	n2n
147	34.4475	n2n
148	6.01141	n2n
149	11.2549	n2n
150	12.8606	n2n
151	31.1406	n2n
152	2.82213	n2n
153	26.3319	n2n
154	58.4732	n2n
155	11.6254	n0t1
156	6.60417	n0t1
157	-3.15262	n0t1
158	8.1164	n0t1
159	2.90661	n0t1
160	2.37569	n0t1
161	1.42734	n0t1
162	-0.575215	n0t1
163	26.0483	n0t1
164	7.06343	n0t1
165	4.69264	n0t1
166	1.30927	n0t1
167	0.892849	n0t1
168	2.16248	n0t1
169	3.98518	n0t1
170	-1.59064	n0t1
171	-2.42972	n0t1
172	4.15927	n0t1
173	5.81215	n0t1
174	4.44463	n0t1
175	-3.62966	n0t1
176	1.17068	n0t1
177	1.17073	n0t1
178	10.8559	n0t1
179	-7.57865	n0t1
180	3.12429	n0t1
181	0.801948	n0t1
182	0.80199	n0t1
183	3.39012	n0t1
184	4.09337	n0t1
185	8.31594	n0t1
186	8.51583	n0t1
187	1.35382	n0t1
188	-0.147707	n0t1
189	9.18389	n0t1
190	12.4397	n0t1
191	0.902262	n0t1
192	3.85824	n0t1
193	0.707952	n0t1
194	0.90618	n0t1
195	-1.29813	n0t1
196	2.57175	n0t1
197	3.1071	n0t1
198	3.86236	n0t1
199	-3.71385	n0t1
200	0.368352	n0t1
201	1.50303	n0t1
202	1.47006	n0t1
203	1.01995	n0t1
204	0.769569	n0t1
205	1.08679	n0t1
206	17.5827	n0t1
207	5.93414	n0t1
208	-3.15648	n0t1
209	-2.89611	n0t1
210	2.74077	n0t1
211	2.2223	n0t1
212	2.2212	n0t1
213	2.07233	n0t1
214	10.2399	n0t1
215	13.2922	n0t1
216	3.42306	n0t1
217	-0.446481	n0t1
218	4.09283	n0t1
219	0.175385	n0t1
220	17.6224	n0t1
221	-14.789	n0t1
222	6.68892	n0t1
223	0.0385701	n0t1
224	-0.0316827	n0t1
225	1.48679	n0t1
226	4.9438	n0t1
227	-0.47681	n0t1
228	0.955476	n0t1
229	7.83148	n0t1
230	-4.51143	n0t1
231	4.62894	n0t1
232	0.219335	n0t1
233	2.02175	n0t1
234	13.9765	n0t1
235	9.81889	n0t1
236	15.3462	n0t1
237	1.13548	n0t1
238	2.60551	n0t1
239	5.41184	n0t1
240	48.106	n0t1
241	1.32043	n0t1
242	3.22381	n0t1
243	-1.04734	n0t1
244	1.62004	n0t1
245	2.28853	n0t1
246	0.420464	n0t1
247	1.23682	n0t1
248	1.55438	n0t1
249	0.70349	n0t1
250	8.13225	n0t1
251	-4.29339	n0t1
252	-0.912904	n0t1
253	4.30949	n0t1
254	11.8726	n0t1
255	1.72147	n0t1
256	7.94809	n0t1
257	34.4977	n0t1
258	1.07025	n0t1
259	0.818749	n0t1
260	6.49558	n0t1
261	7.13283	n0t1
262	40.1882	n0t1
263	2.07062	n0t1
264	0.736086	n0t1
265	2.22141	n0t1
266	3.44126	n0t1
267	10.5199	n0t1
268	-1.59694	n0t1
269	4.14246	n0t1
270	2.92867	n0t1
271	-0.581468	n0t1
272	10.5697	n0t1
273	10.9035	n0t1
274	-7.57886	n0t1
275	4.04402	n0t1
276	-1.47901	n0t1
277	-0.981775	n0t1
278	1.50322	n0t1
279	3.39089	n0t1
280	-1.86351	n0t1
281	0.419204	n0t1
282	1.58747	n0t1
283	-0.364277	n0t1
284	1.83719	n0t1
285	0.185843	n0t1
286	1.92111	n0t1
287	20.037	n0t1
288	3.97404	n0t1
289	3.59105	n0t1
290	0.652355	n0t1
291	1.23603	n0t1
292	15.1292	n0t1
293	16.6307	n0t1
294	6.66693	n0t1
295	8.81711	n0t1
296	1.16945	n0t1
297	-0.332108	n0t1
298	0.918443	n0t1
299	1.4701	n0t1
300	0.41817	n0t1
301	8.23197	n0t1
302	3.90719	n0t1
303	0.603486	n0t1
304	2.17094	n0t1
305	2.62209	n0t1
306	3.08991	n0t1
307	0.937149	n0t1
308	3.20858	n0t1
309	4.96012	n0t1
310	-1.18094	n0t1
311	1.7367	n0t1
312	1.37113	n0t1
313	-1.08201	n0t1
314	1.80352	n0t1
315	1.3867	n0t1
316	7.24783	n0t1
317	-4.02915	n0t1
318	1.43643	n0t1
319	6.41295	n0t1
320	-1.95824	n0t1
321	-3.11506	n0t1
322	4.79256	n0t1
323	-1.69536	n0t1
324	2.29007	n0t1
325	-0.896451	n0t1
326	13.4582	n0t1
327	2.38892	n0t1
328	17.9516	n0t1
329	4.26026	n0t1
330	-2.29627	n0t1
331	1.20243	n0t1
332	0.835639	n0t1
333	1.40368	n0t1
334	0.185123	n0t1
335	2.10389	n0t1
336	1.51994	n0t1
337	3.82535	n0t1
338	-1.69684	n0t1
339	2.82231	n0t1
340	-0.431384	n0t1
341	0.55203	n0t1
342	2.28765	n0t1
343	-0.765241	n0t1
344	1.46949	n0t1
345	5.30978	n0t1
346	5.43441	n0t1
347	-4.42471	n0t1
348	-1.87905	n0t1
349	9.38708	n0t1
350	-5.07419	n0t1
351	1.10331	n0t1
352	0.518733	n0t1
353	2.85589	n0t1
354	9.41885	n0t1
355	4.46669	n0t1
356	-0.429216	n0t1
357	-0.164338	n0t1
358	3.9916	n0t1
359	-0.680657	n0t1
360	19.7377	n0t1
361	1.18911	n0t1
362	-0.514628	n0t1
363	0.485097	n0t1
364	3.95785	n0t1
365	-1.16299	n0t1
366	0.0360714	n0t1
367	0.0348229	n0t1
368	1.87053	n0t1
369	1.75478	n0t1
370	3.34206	n0t1
371	4.49462	n0t1
372	0.00261515	n0t1
373	15.847	n0t1
374	-8.82247	n0t1
375	949.897	n0t1
376	2.62284	n0t1
377	0.288194	n0t1
378	1.38749	n0t1
379	5.09589	n0t1
380	3.89446	n0t1
381	33.4638	n0t1
382	1.27473	n0t1
383	-1.7134	n0t1
384	4.49296	n0t1
385	0.86877	n0t1
386	1.90434	n0t1
387	7.93213	n0t1
388	-0.381438	n0t1
389	5.1103	n0t1
390	-1.61425	n0t1
391	2.75648	n0t1
392	1.73905	n0t1
393	2.15547	n0t1
394	2.90731	n0t1
395	4.72617	n0t1
396	-0.141777	n0t1
397	0.503177	n0t1
398	4.67703	n0t1
399	2.42495	n0t1
400	0.60272	n0t1
401	0.901865	n0t1
402	2.87214	n0t1
403	5.89721	n0t1
404	-0.155357	n0t1
405	-0.976393	n0t1
406	4.39158	n0t1
407	-0.394652	n0t1
408	36.3335	n0t1
409	11.2377	n0t1
410	8.18226	n0t1
411	6.39587	n0t1
412	4.94605	n0t1
413	7.4807	n0t1
414	-3.9611	n0t1
415	6.71284	n0t1
416	0.335535	n0t1
417	29.5219	n0t1
418	24.1007	n0t1
419	56.7561	n0t1
420	14.7783	n0t1
421	28.9034	n0t1
422	50.3438	n0t1
423	17.0315	n0t1
424	33.4949	n0t1
425	1.38612	n0t1
426	0.58489	n0t1
427	2.9893	n0t1
428	3.3445	n0t1
429	-4.19756	n0t1
430	13.1753	n0t1
431	2.95642	n0t1
432	4.25902	n0t1
433	7.33055	n0t1
434	0.752572	n0t1
435	10.8212	n0t1
436	4.77556	n0t1
437	-1.21422	n0t1
438	12.3232	n0t1
439	20.8217	n0t1
440	5.91235	n0t1
441	35.3816	n0t1
442	8.28324	n0t1
443	-5.51183	n0t1
444	-0.24679	n0t1
445	12.1561	n0t1
446	2.02312	n0t1
447	21.7908	n0t1
448	19.5698	n0t1
449	1.73746	n0t1
450	7.6808	n0t1
451	-2.76067	n0t1
452	4.00899	n0t1
453	29.4042	n0t1
454	5.67841	n0t1
455	-0.348313	n0t1
456	2.18792	n0t1
457	3.35832	n0t1
458	1.83679	n0t1
459	0.135749	n0t1
460	9.95284	n0t1
461	0.106972	n0t1
462	0.0718053	n0t1
463	-0.0130261	n0t1
464	8.68516	n0t1
465	12.2232	n0t1
466	1.60349	n0t1
467	5.17732	n0t1
468	2.37207	n0t1
469	6.21336	n0t1
470	4.69317	n0t1
471	-1.06287	n0t1
472	-0.898965	n0t1
473	2.63819	n0t1
474	24.3142	n0t1
475	75.7553	n0t1
476	16.8981	n1t0
477	0.270797	n1t0
478	26.1647	n1t0
479	8.23276	n1t0
480	8.78297	n1t0
481	79.5467	n1t0
482	53.4314	n1t0
483	49.6077	n1t0
484	0.5348	n1t0
485	12.9741	n1t0
486	28.3688	n1t0
487	0.518012	n1t0
488	21.5563	n1t0
489	36.1167	n1t0
490	0.570891	n1t0
491	3.43995	n1t0
492	7.86895	n1t0
493	12.1725	n1t0
494	0.935875	n1t0
495	9.41837	n1t0
496	60.8799	n1t0
497	4.60909	n1t0
498	1.21902	n1t0
499	3.40655	n1t0
500	2.12077	n1t0
501	1.1522	n1t0
502	1.90355	n1t0
503	1.65392	n1t0
504	3.3397	n1t0
505	1.33658	n1t0
506	1.53847	n1t0
507	3.55726	n1t0
508	84.9263	n1t0
509	18.1669	n1t0
510	35.8828	n1t0
511	-0.615413	n1t0
512	0.718227	n1t0
513	3.12251	n1t0
514	24.2617	n1t0
515	22.3247	n1t0
516	1.68652	n1t0
517	1.40423	n1t0
518	0.770218	n1t0
519	24.3292	n1t0
520	2.77286	n1t0
521	0.905167	n1t0
522	24.3141	n1t0
523	81.199	n1t0
524	21.223	n1t0
525	6.57885	n1t0
526	34.6967	n1t0
527	59.9427	n1t0
528	4.69217	n1t0
529	1.3367	n1t0
530	-0.164511	n1t0
531	68.3581	n1t0
532	0.435487	n1t0
533	16.5975	n1t0
534	10.1365	n1t0
535	61.881	n1t0
536	0.70149	n1t0
537	12.3895	n1t0
538	12.7234	n1t0
539	1034.41	n1t0
540	168.559	n1t0
541	-0.31413	n1t0
542	0.301862	n1t0
543	76.9746	n1t0
544	14.6796	n1t0
545	-12.5948	n1t0
546	-0.914524	n1t0
547	8.65015	n1t0
548	1.63652	n1t0
549	4.15972	n1t0
550	7.80097	n1t0
551	3.47355	n1t0
552	7.28177	n1t0
553	72.067	n1t0
554	51.0613	n1t0
555	11.9913	n1t0
556	8.27266	n1t0
557	-1.56939	n1t0
558	-3.24321	n1t0
559	1.52486	n1t0
560	1.7404	n1t0
561	-2.01453	n1t0
562	4.15844	n1t0
563	-1.42939	n1t0
564	1.03575	n1t0
565	3.92529	n1t0
566	12.8576	n1t0
567	4.15906	n1t0
568	-0.0800979	n1t0
569	1.97107	n1t0
570	4.20783	n1t0
571	1.68685	n1t0
572	1.20321	n1t0
573	4.20829	n1t0
574	3.51336	n1t0
575	-3.49667	n1t0
576	58.4238	n1t0
577	1.40263	n1t0
578	7.03003	n1t0
579	33.7457	n1t0
580	16.4487	n1t0
581	33.8294	n1t0
582	99.6322	n1t0
583	1.31913	n1t0
584	1.52046	n1t0
585	2.23333	all
586	6.59952	all
587	3.37587	all
588	7.85074	all
589	6.60417	all
590	14.2682	all
591	4.92886	all
592	0.68491	all
593	0.785094	all
594	2.90661	all
595	2.37569	all
596	2.82652	all
597	1.42734	all
598	2.09523	all
599	1.6874	all
600	2.82282	all
601	3.22356	all
602	0.0258752	all
603	0.0668799	all
604	25.046	all
605	0.234371	all
606	0.284343	all
607	2.97312	all
608	2.7393	all
609	0.21777	all
610	0.802569	all
611	2.95563	all
612	1.30927	all
613	1.52634	all
614	0.417671	all
615	0.892849	all
616	2.16248	all
617	3.98518	all
618	9.09454	all
619	0.379635	all
620	0.308629	all
621	0.404252	all
622	5.81215	all
623	4.44463	all
624	6.4483	all
625	1.17068	all
626	0.778416	all
627	1.09566	all
628	0.403457	all
629	10.1192	all
630	11.3214	all
631	1.03581	all
632	0.385933	all
633	1.58716	all
634	2.23836	all
635	0.801948	all
636	0.80199	all
637	2.43971	all
638	1.08786	all
639	2.93885	all
640	3.10639	all
641	4.87621	all
642	8.51583	all
643	1.35382	all
644	2.60612	all
645	9.18389	all
646	11.2375	all
647	0.818871	all
648	0.902262	all
649	3.85824	all
650	5.97879	all
651	0.707952	all
652	0.90618	all
653	1.92471	all
654	0.288108	all
655	1.08551	all
656	3.1071	all
657	3.94196	all
658	3.86236	all
659	5.39851	all
660	0.368352	all
661	1.50303	all
662	0.710925	all
663	1.31203	all
664	1.01995	all
665	0.769569	all
666	1.08679	all
667	12.0058	all
668	13.4418	all
669	2.97689	all
670	3.59469	all
671	0.5348	all
672	5.93414	all
673	10.96	all
674	0.45098	all
675	2.57153	all
676	0.0593043	all
677	0.218687	all
678	1.75478	all
679	2.2223	all
680	2.2212	all
681	2.07233	all
682	0.62227	all
683	6.81396	all
684	0.702266	all
685	0.0347404	all
686	0.468869	all
687	0.518012	all
688	10.102	all
689	0.920002	all
690	0.051349	all
691	3.42306	all
692	3.60673	all
693	1.65318	all
694	2.4064	all
695	1.41976	all
696	1.97078	all
697	0.175385	all
698	0.325659	all
699	3.73029	all
700	10.9869	all
701	2.77187	all
702	3.08912	all
703	5.52705	all
704	8.16521	all
705	8.69953	all
706	0.353825	all
707	0.570891	all
708	3.099	all
709	1.12325	all
710	0.0385701	all
711	0.940221	all
712	0.317982	all
713	1.00214	all
714	0.235171	all
715	0.0501831	all
716	4.52511	all
717	8.08163	all
718	0.504652	all
719	0.955476	all
720	0.852022	all
721	0.935875	all
722	4.99359	all
723	6.99726	all
724	0.734896	all
725	1.20244	all
726	1.06867	all
727	0.137373	all
728	2.18417	all
729	0.219335	all
730	2.02175	all
731	3.54071	all
732	5.29659	all
733	2.77193	all
734	3.10588	all
735	8.5695	all
736	15.3462	all
737	0.0501603	all
738	0.918651	all
739	2.60551	all
740	5.41184	all
741	5.91276	all
742	0.318379	all
743	4.60909	all
744	1.21902	all
745	3.23958	all
746	0.116969	all
747	0.718201	all
748	1.06924	all
749	0.601193	all
750	0.0843436	all
751	1.90355	all
752	1.26988	all
753	0.0840364	all
754	1.56979	all
755	0.75288	all
756	0.000362793	all
757	1.33658	all
758	0.853891	all
759	0.65125	all
760	0.801527	all
761	1.38661	all
762	1.28731	all
763	1.62126	all
764	16.2838	all
765	1.32043	all
766	0.468753	all
767	2.55505	all
768	4.00771	all
769	0.789358	all
770	2.28853	all
771	0.420464	all
772	1.23682	all
773	1.55438	all
774	0.70349	all
775	8.13225	all
776	11.7389	all
777	12.7908	all
778	0.535167	all
779	2.93653	all
780	0.485088	all
781	10.7375	all
782	1.72147	all
783	7.94809	all
784	5.3776	all
785	18.1669	all
786	10.6365	all
787	1.07025	all
788	0.818749	all
789	6.49558	all
790	7.13283	all
791	8.83595	all
792	4.87576	all
793	5.56035	all
794	0.236147	all
795	3.12251	all
796	24.2617	all
797	10.7535	all
798	0.835507	all
799	0.901812	all
800	0.218807	all
801	0.736086	all
802	2.22141	all
803	1.87171	all
804	0.135876	all
805	0.13367	all
806	1.21951	all
807	2.02099	all
808	1.18609	all
809	0.770218	all
810	0.869481	all
811	2.75646	all
812	4.42619	all
813	0.0850173	all
814	3.37885	all
815	0.591048	all
816	2.92867	all
817	0.12282	all
818	2.97505	all
819	5.1457	all
820	2.37684	all
821	3.07812	all
822	0.568412	all
823	0.905167	all
824	8.31807	all
825	10.7559	all
826	4.04402	all
827	0.602808	all
828	1.45437	all
829	0.771441	all
830	1.10337	all
831	0.901709	all
832	1.28581	all
833	3.00563	all
834	0.419204	all
835	1.58747	all
836	2.88986	all
837	1.73958	all
838	0.185843	all
839	1.92111	all
840	20.037	all
841	0.868352	all
842	1.41973	all
843	1.06929	all
844	3.59105	all
845	0.652355	all
846	1.23603	all
847	14.8287	all
848	15.1292	all
849	16.6307	all
850	0.956461	all
851	5.31047	all
852	4.55931	all
853	4.15781	all
854	1.16945	all
855	1.83734	all
856	0.636334	all
857	1.4701	all
858	0.41817	all
859	0.618012	all
860	0.0836058	all
861	2.03729	all
862	3.85762	all
863	0.0503349	all
864	0.785108	all
865	3.90719	all
866	0.603486	all
867	2.17094	all
868	2.62209	all
869	1.30334	all
870	1.75325	all
871	0.937149	all
872	3.20858	all
873	2.43888	all
874	0.253064	all
875	0.768181	all
876	2.08724	all
877	0.672425	all
878	1.37113	all
879	2.10579	all
880	0.183912	all
881	0.854845	all
882	1.3867	all
883	0.101517	all
884	0.201366	all
885	6.34495	all
886	8.31519	all
887	8.64913	all
888	1.43643	all
889	1.83715	all
890	4.80357	all
891	9.44533	all
892	10.3303	all
893	1.96083	all
894	4.51548	all
895	2.01138	all
896	2.51229	all
897	1.30264	all
898	12.7784	all
899	1.05316	all
900	0.685759	all
901	0.787035	all
902	4.69217	all
903	1.3367	all
904	2.52219	all
905	9.05019	all
906	4.26026	all
907	6.31399	all
908	1.20243	all
909	0.308471	all
910	1.40368	all
911	0.185123	all
912	2.10389	all
913	1.51994	all
914	3.82535	all
915	5.56185	all
916	1.40881	all
917	2.47742	all
918	0.55203	all
919	2.28765	all
920	3.07241	all
921	0.370158	all
922	0.250758	all
923	5.30978	all
924	5.43441	all
925	10.1764	all
926	12.5307	all
927	13.1985	all
928	1.25229	all
929	0.435487	all
930	6.39555	all
931	11.4214	all
932	1.10331	all
933	0.0345203	all
934	0.518733	all
935	0.101903	all
936	0.251853	all
937	0.585796	all
938	0.452523	all
939	1.97074	all
940	0.0351296	all
941	0.468399	all
942	3.92454	all
943	4.39206	all
944	0.576271	all
945	3.70708	all
946	5.9612	all
947	6.32852	all
948	0.735006	all
949	1.47035	all
950	2.27126	all
951	3.7406	all
952	19.7377	all
953	1.18911	all
954	2.30781	all
955	0.453803	all
956	3.95785	all
957	5.97819	all
958	0.0360714	all
959	0.0348229	all
960	1.87053	all
961	1.75478	all
962	1.60556	all
963	1.03553	all
964	0.417639	all
965	0.70149	all
966	4.49462	all
967	0.00261515	all
968	1.4708	all
969	0.738628	all
970	11.3709	all
971	12.7234	all
972	4.29173	all
973	4.99301	all
974	1.18562	all
975	944.438	all
976	1.45311	all
977	2.62284	all
978	0.288194	all
979	1.38749	all
980	5.09589	all
981	6.63204	all
982	0.388037	all
983	1.70364	all
984	0.636114	all
985	28.5214	all
986	3.95904	all
987	1.27473	all
988	3.06134	all
989	3.54624	all
990	0.86877	all
991	1.90434	all
992	1.68737	all
993	1.62012	all
994	4.04131	all
995	5.07654	all
996	5.1103	all
997	6.42938	all
998	1.92556	all
999	1.73905	all
1000	2.15547	all
1001	2.90731	all
1002	4.72617	all
1003	9.21773	all
1004	0.503177	all
1005	4.67703	all
1006	6.21317	all
1007	2.17214	all
1008	2.55617	all
1009	0.60272	all
1010	0.901865	all
1011	2.87214	all
1012	5.89721	all
1013	12.0752	all
1014	3.63492	all
1015	3.53186	all
1016	6.45387	all
1017	34.7864	all
1018	0.869116	all
1019	8.93351	all
1020	1.58755	all
1021	8.18226	all
1022	0.985961	all
1023	5.29324	all
1024	4.94605	all
1025	7.4807	all
1026	10.5196	all
1027	3.05174	all
1028	0.335535	all
1029	0.902873	all
1030	2.28874	all
1031	0.301862	all
1032	26.048	all
1033	8.2884	all
1034	15.6123	all
1035	22.0426	all
1036	14.6796	all
1037	17.5181	all
1038	18.6869	all
1039	0.60492	all
1040	7.5307	all
1041	1.63652	all
1042	0.987241	all
1043	0.602752	all
1044	0.986392	all
1045	7.80097	all
1046	1.353	all
1047	1.92055	all
1048	2.32128	all
1049	7.28177	all
1050	0.36902	all
1051	3.13954	all
1052	0.00449365	all
1053	12.9093	all
1054	37.2197	all
1055	12.1566	all
1056	12.574	all
1057	0.300858	all
1058	15.6798	all
1059	16.1307	all
1060	14.7448	all
1061	3.40673	all
1062	2.80599	all
1063	9.27098	all
1064	9.58823	all
1065	1.053	all
1066	1.25336	all
1067	0.58489	all
1068	2.82455	all
1069	3.3445	all
1070	4.68027	all
1071	1.10318	all
1072	7.97211	all
1073	8.27266	all
1074	2.95642	all
1075	3.74141	all
1076	4.25902	all
1077	2.1374	all
1078	1.14816	all
1079	1.23165	all
1080	0.752572	all
1081	1.7404	all
1082	2.90921	all
1083	2.59391	all
1084	4.74786	all
1085	0.818687	all
1086	0.13373	all
1087	0.218502	all
1088	3.45667	all
1089	3.52345	all
1090	0.434894	all
1091	0.317429	all
1092	0.655876	all
1093	9.16691	all
1094	0.668319	all
1095	1.30281	all
1096	4.1579	all
1097	5.9278	all
1098	1.97107	all
1099	1.87021	all
1100	1.22003	all
1101	0.234253	all
1102	1.68685	all
1103	1.20321	all
1104	4.20829	all
1105	4.22499	all
1106	2.97905	all
1107	0.45098	all
1108	2.27098	all
1109	29.614	all
1110	8.28324	all
1111	10.9214	all
1112	12.6746	all
1113	7.37844	all
1114	8.19661	all
1115	0.417491	all
1116	0.837462	all
1117	2.02312	all
1118	1.01939	all
1119	1.13755	all
1120	0.801771	all
1121	16.3138	all
1122	0.651591	all
1123	14.8779	all
1124	1.06914	all
1125	2.28945	all
1126	0.0176441	all
1127	1.65315	all
1128	1.28575	all
1129	6.12838	all
1130	7.59774	all
1131	0.836636	all
1132	0.0183525	all
1133	1.46373	all
1134	0.167919	all
1135	14.4936	all
1136	14.7273	all
1137	15.3952	all
1138	0.751866	all
1139	4.67532	all
1140	5.59367	all
1141	2.15627	all
1142	0.269326	all
1143	2.43899	all
1144	1.83679	all
1145	0.135749	all
1146	9.95284	all
1147	0.106972	all
1148	0.0718053	all
1149	2.05878	all
1150	8.08407	all
1151	0.334427	all
1152	5.16032	all
1153	6.47951	all
1154	1.60349	all
1155	2.17186	all
1156	0.855469	all
1157	2.37207	all
1158	6.21336	all
1159	0.969732	all
1160	3.3901	all
1161	5.47723	all
1162	6.04493	all
1163	1.77255	all
1164	10.1718	all
1165	1.31913	all
1166	1.52046	all
1167	5.47936	all
1168	2.82213	all
1169	0.351306	all
1170	25.5639	all
1171	50.158	all
1172	8.04848	all
