# Supplementary material for: Automatic mapping of multiplexed social receptive fields by deep learning and GPU-accelerated 3D videography
Source: Nat Commun. 2022 Feb 1;13:593. doi: 10.1038/s41467-022-28153-7 (PMC8807631; doi:10.1038/s41467-022-28153-7)
Supplement: Supplementary file 11 — Source Data File [file 41467_2022_28153_MOESM11_ESM.zip › ebbesen_froemke_source/source_6f.xlsx]

## Sheet: Sheet1
	modulation	cleaned_psth	i_event
0	0.0960878	FALSE	0
1	0.355932	FALSE	0
2	0.0126117	FALSE	0
3	0.18457	FALSE	0
4	0.1861	FALSE	0
5	0.157895	FALSE	0
6	0.0686845	FALSE	0
7	0.123596	FALSE	0
8	0.0928645	FALSE	0
9	-0.0221488	FALSE	0
10	0.0903328	FALSE	0
11	0.0482698	FALSE	0
12	0.123161	FALSE	0
13	0.377229	FALSE	0
14	-0.0189065	FALSE	0
15	-0.0724007	FALSE	0
16	-0.176772	FALSE	0
17	-0.0452261	FALSE	0
18	-0.00201342	FALSE	0
19	0.0158343	FALSE	0
20	0.183376	FALSE	0
21	-0.000837421	FALSE	0
22	-0.0238569	FALSE	0
23	0.00140505	FALSE	0
24	0.0747957	FALSE	0
25	0.0104474	FALSE	0
26	0.120189	FALSE	0
27	0.201769	FALSE	0
28	0.0798479	FALSE	0
29	0.112684	FALSE	0
30	0.0641086	FALSE	0
31	0.0334335	FALSE	1
32	0.211329	FALSE	1
33	-0.00220285	FALSE	1
34	-0.0798122	FALSE	1
35	-0.0518477	FALSE	1
36	0.142857	FALSE	1
37	-0.0105238	FALSE	1
38	-0.0877193	FALSE	1
39	-0.0549204	FALSE	1
40	-0.0126509	FALSE	1
41	0.197999	FALSE	1
42	0.0719571	FALSE	1
43	0.0599428	FALSE	1
44	0.254074	FALSE	1
45	-0.0486611	FALSE	1
46	0.0511041	FALSE	1
47	0.0572973	FALSE	1
48	0.085595	FALSE	1
49	0.00283015	FALSE	1
50	-0.0776942	FALSE	1
51	0.0799944	FALSE	1
52	0.00348692	FALSE	1
53	0.00223464	FALSE	1
54	-0.00657426	FALSE	1
55	0.0163628	FALSE	1
56	-0.0561672	FALSE	1
57	0.00713467	FALSE	1
58	0.23556	FALSE	1
59	0.0793568	FALSE	1
60	-0.033419	FALSE	1
61	0.0349028	FALSE	1
62	0.0186621	FALSE	2
63	0.239437	FALSE	2
64	0.0106055	FALSE	2
65	0.0250368	FALSE	2
66	-0.0965487	FALSE	2
67	0.636364	FALSE	2
68	-0.00666433	FALSE	2
69	-0.0625	FALSE	2
70	0.000360881	FALSE	2
71	-0.0167785	FALSE	2
72	0.173789	FALSE	2
73	0.0088433	FALSE	2
74	-0.00284091	FALSE	2
75	-0.144981	FALSE	2
76	-0.0310345	FALSE	2
77	0.0530669	FALSE	2
78	0.12037	FALSE	2
79	0.0498339	FALSE	2
80	0.012884	FALSE	2
81	-0.019432	FALSE	2
82	0.0444942	FALSE	2
83	-0.0450654	FALSE	2
84	-0.047619	FALSE	2
85	-0.00512025	FALSE	2
86	0.0316456	FALSE	2
87	-0.0593505	FALSE	2
88	-0.00378501	FALSE	2
89	0.139649	FALSE	2
90	0.0131332	FALSE	2
91	-0.166215	FALSE	2
92	-0.0476995	FALSE	2
93	0.25493	TRUE	0
94	0.963636	TRUE	0
95	-0.0824193	TRUE	0
96	0.344262	TRUE	0
97	0.277064	TRUE	0
98	0.714286	TRUE	0
99	0.0869315	TRUE	0
100	0.142857	TRUE	0
101	0.300236	TRUE	0
102	-0.0363636	TRUE	0
103	0.367521	TRUE	0
104	0.268102	TRUE	0
105	0.295928	TRUE	0
106	0.793872	TRUE	0
107	-0.366834	TRUE	0
108	-0.0128913	TRUE	0
109	-0.192182	TRUE	0
110	0.0277778	TRUE	0
111	0.0355886	TRUE	0
112	-0.0617284	TRUE	0
113	0.469577	TRUE	0
114	-0.221106	TRUE	0
115	0.0843373	TRUE	0
116	-0.0633793	TRUE	0
117	0.0787987	TRUE	0
118	0.0286772	TRUE	0
119	0.317747	TRUE	0
120	0.635135	TRUE	0
121	0.276748	TRUE	0
122	-0.112462	TRUE	0
123	0.0531777	TRUE	0
124	0.121119	TRUE	1
125	0.662338	TRUE	1
126	-0.049815	TRUE	1
127	-0.080597	TRUE	1
128	-0.0807843	TRUE	1
129	0.230769	TRUE	1
130	-0.00224467	TRUE	1
131	-0.368421	TRUE	1
132	-0.0720942	TRUE	1
133	0.00453858	TRUE	1
134	0.21875	TRUE	1
135	0.0575916	TRUE	1
136	0.132852	TRUE	1
137	0.513292	TRUE	1
138	-0.108982	TRUE	1
139	-0.156727	TRUE	1
140	0.0573248	TRUE	1
141	-0.0240964	TRUE	1
142	-0.00280951	TRUE	1
143	-0.128631	TRUE	1
144	0.183448	TRUE	1
145	-0.0242813	TRUE	1
146	-0.0291777	TRUE	1
147	-0.00112233	TRUE	1
148	0.0377804	TRUE	1
149	-0.0958904	TRUE	1
150	-0.00289376	TRUE	1
151	0.580189	TRUE	1
152	0.12598	TRUE	1
153	-0.034375	TRUE	1
154	-0.0194121	TRUE	1
155	0.165854	TRUE	2
156	-1	TRUE	2
157	-0.0599455	TRUE	2
158	0.176471	TRUE	2
159	-0.272727	TRUE	2
160	1	TRUE	2
161	0.0619946	TRUE	2
162	0	TRUE	2
163	0.0120482	TRUE	2
164	0.0566038	TRUE	2
165	0.290323	TRUE	2
166	-0.153374	TRUE	2
167	0.00283286	TRUE	2
168	0.2	TRUE	2
169	0.173653	TRUE	2
170	-0.044586	TRUE	2
171	0.00534759	TRUE	2
172	-0.102041	TRUE	2
173	0.0309278	TRUE	2
174	-0.270718	TRUE	2
175	-0.117397	TRUE	2
176	-0.210084	TRUE	2
177	-0.236364	TRUE	2
178	-0.053867	TRUE	2
179	0.027668	TRUE	2
180	-0.118774	TRUE	2
181	-0.0831354	TRUE	2
182	0.027027	TRUE	2
183	-0.0526316	TRUE	2
184	-0.242424	TRUE	2
185	-0.00414938	TRUE	2
