# Supplementary material for: Automatic mapping of multiplexed social receptive fields by deep learning and GPU-accelerated 3D videography
Source: Nat Commun. 2022 Feb 1;13:593. doi: 10.1038/s41467-022-28153-7 (PMC8807631; doi:10.1038/s41467-022-28153-7)
Supplement: Supplementary file 11 — Source Data File [file 41467_2022_28153_MOESM11_ESM.zip › ebbesen_froemke_source/source_6g.xlsx]

## Sheet: Sheet1
	N	event	psth
0	11	n2n	naive
1	8	n0t1	naive
2	2	n1t0	naive
3	18	n2n	clean
4	8	n0t1	clean
5	0	n1t0	clean
