# Supplementary material for: Automatic mapping of multiplexed social receptive fields by deep learning and GPU-accelerated 3D videography
Source: Nat Commun. 2022 Feb 1;13:593. doi: 10.1038/s41467-022-28153-7 (PMC8807631; doi:10.1038/s41467-022-28153-7)
Supplement: Supplementary file 11 — Source Data File [file 41467_2022_28153_MOESM11_ESM.zip › ebbesen_froemke_source/source_7d.xlsx]

## Sheet: Sheet1
	i_neuron	xbin	firing_rate	feature
0	13	0.01	8.17178	d_n2n
1	13	0.03	6.71091	d_n2n
2	13	0.05	2.94081	d_n2n
3	13	0.07	1.2583	d_n2n
4	13	0.09	0.505263	d_n2n
5	13	0.11	0.182788	d_n2n
6	13	0.13	0.195312	d_n2n
7	13	0.15	0.136455	d_n2n
8	13	0.17	0.0832306	d_n2n
9	13	0.19	0.0724388	d_n2n
10	13	0.21	0.177471	d_n2n
11	13	0.23	0.120937	d_n2n
12	13	0.25	0.101566	d_n2n
13	13	0.27	0	d_n2n
14	13	0.29	0	d_n2n
15	13	-3.14159	0.411899	a_gaze_mid
16	13	-2.72271	0.483314	a_gaze_mid
17	13	-2.30383	1.08369	a_gaze_mid
18	13	-1.88496	2.2554	a_gaze_mid
19	13	-1.46608	3.2853	a_gaze_mid
20	13	-1.0472	4.14681	a_gaze_mid
21	13	-0.628319	2.85453	a_gaze_mid
22	13	-0.20944	2.69619	a_gaze_mid
23	13	0.20944	1.35333	a_gaze_mid
24	13	0.628319	1.10924	a_gaze_mid
25	13	1.0472	0.72542	a_gaze_mid
26	13	1.46608	0.605829	a_gaze_mid
27	13	1.88496	0.396367	a_gaze_mid
28	13	2.30383	0.232093	a_gaze_mid
29	13	2.72271	0.235645	a_gaze_mid
30	13	-0.03	0.412371	diffa_hip_elevation_0
31	13	-0.0257143	0.847059	diffa_hip_elevation_0
32	13	-0.0214286	1.24309	diffa_hip_elevation_0
33	13	-0.0171429	1.11959	diffa_hip_elevation_0
34	13	-0.0128571	1.26826	diffa_hip_elevation_0
35	13	-0.00857143	1.27267	diffa_hip_elevation_0
36	13	-0.00428571	0.919241	diffa_hip_elevation_0
37	13	3.46945e-18	0.824273	diffa_hip_elevation_0
38	13	0.00428571	1.82817	diffa_hip_elevation_0
39	13	0.00857143	3.55561	diffa_hip_elevation_0
40	13	0.0128571	5.04219	diffa_hip_elevation_0
41	13	0.0171429	6.62671	diffa_hip_elevation_0
42	13	0.0214286	9.1018	diffa_hip_elevation_0
43	13	0.0257143	3.33333	diffa_hip_elevation_0
44	13	0.03	0	diffa_hip_elevation_0
45	13	-0.05	1.47692	left_0
46	13	-0.04	0.604534	left_0
47	13	-0.03	0.417029	left_0
48	13	-0.02	0.552764	left_0
49	13	-0.01	0.79357	left_0
50	13	0	1.04445	left_0
51	13	0.01	3.1885	left_0
52	13	0.02	3.39813	left_0
53	13	0.03	2.75087	left_0
54	13	0.04	2.65487	left_0
55	13	0.05	1.05653	left_0
56	13	0	0.764873	a_hip_elevation_1
57	13	0.1122	0.950581	a_hip_elevation_1
58	13	0.224399	0.98562	a_hip_elevation_1
59	13	0.336599	1.10523	a_hip_elevation_1
60	13	0.448799	1.17122	a_hip_elevation_1
61	13	0.560999	1.45257	a_hip_elevation_1
62	13	0.673198	1.86751	a_hip_elevation_1
63	13	0.785398	2.47723	a_hip_elevation_1
64	13	0.897598	2.89922	a_hip_elevation_1
65	13	1.0098	2.90876	a_hip_elevation_1
66	13	1.122	4.07583	a_hip_elevation_1
67	13	1.2342	3.72351	a_hip_elevation_1
68	13	1.3464	5.3257	a_hip_elevation_1
69	13	1.4586	3.60451	a_hip_elevation_1
70	13	1.5708	9.47368	a_hip_elevation_1
