# Supplementary material for: Automatic mapping of multiplexed social receptive fields by deep learning and GPU-accelerated 3D videography
Source: Nat Commun. 2022 Feb 1;13:593. doi: 10.1038/s41467-022-28153-7 (PMC8807631; doi:10.1038/s41467-022-28153-7)
Supplement: Supplementary file 11 — Source Data File [file 41467_2022_28153_MOESM11_ESM.zip › ebbesen_froemke_source/source_7e.xlsx]

## Sheet: Sheet1
	i_neuron	xbin	firing_rate	feature
0	4	0.01	10.7485	d_n2n
1	4	0.03	9.15192	d_n2n
2	4	0.05	7.04537	d_n2n
3	4	0.07	5.83393	d_n2n
4	4	0.09	3.94466	d_n2n
5	4	0.11	1.62795	d_n2n
6	4	0.13	1.8099	d_n2n
7	4	0.15	1.59732	d_n2n
8	4	0.17	1.68311	d_n2n
9	4	0.19	1.52121	d_n2n
10	4	0.21	2.12965	d_n2n
11	4	0.23	1.70824	d_n2n
12	4	0.25	2.51375	d_n2n
13	4	0.27	2.77778	d_n2n
14	4	0.29	0	d_n2n
15	4	-2.0944	0.697674	head_roll_0
16	4	-1.7952	0.828221	head_roll_0
17	4	-1.496	2.34609	head_roll_0
18	4	-1.1968	2.07983	head_roll_0
19	4	-0.897598	2.13387	head_roll_0
20	4	-0.598399	2.25659	head_roll_0
21	4	-0.299199	2.92866	head_roll_0
22	4	0	5.61907	head_roll_0
23	4	0.299199	7.7027	head_roll_0
24	4	0.598399	7.60791	head_roll_0
25	4	0.897598	9.49721	head_roll_0
26	4	1.1968	7.92247	head_roll_0
27	4	1.496	5.51495	head_roll_0
28	4	1.7952	0.831025	head_roll_0
29	4	2.0944	1.46939	head_roll_0
30	4	-0.9	1.31164	a_nose_ud_1
31	4	-0.771429	2.50301	a_nose_ud_1
32	4	-0.642857	4.03412	a_nose_ud_1
33	4	-0.514286	5.65652	a_nose_ud_1
34	4	-0.385714	6.50542	a_nose_ud_1
35	4	-0.257143	7.27949	a_nose_ud_1
36	4	-0.128571	7.46754	a_nose_ud_1
37	4	1.11022e-16	6.4843	a_nose_ud_1
38	4	0.128571	5.19868	a_nose_ud_1
39	4	0.257143	4.36536	a_nose_ud_1
40	4	0.385714	3.95187	a_nose_ud_1
41	4	0.514286	5.66254	a_nose_ud_1
42	4	0.642857	4.98542	a_nose_ud_1
43	4	0.771429	6.68281	a_nose_ud_1
44	4	0.9	8.21429	a_nose_ud_1
45	4	-0.15	3.75	diffa_hip_hd_0
46	4	-0.128571	0	diffa_hip_hd_0
47	4	-0.107143	1.73913	diffa_hip_hd_0
48	4	-0.0857143	4.76821	diffa_hip_hd_0
49	4	-0.0642857	2.47573	diffa_hip_hd_0
50	4	-0.0428571	1.92434	diffa_hip_hd_0
51	4	-0.0214286	3.56029	diffa_hip_hd_0
52	4	0	4.32863	diffa_hip_hd_0
53	4	0.0214286	5.95078	diffa_hip_hd_0
54	4	0.0428571	6.078	diffa_hip_hd_0
55	4	0.0642857	3.78378	diffa_hip_hd_0
56	4	0.0857143	9.91736	diffa_hip_hd_0
57	4	0.107143	6.23377	diffa_hip_hd_0
58	4	0.128571	0	diffa_hip_hd_0
59	4	0.15		diffa_hip_hd_0
