# Supplementary material for: Automatic mapping of multiplexed social receptive fields by deep learning and GPU-accelerated 3D videography
Source: Nat Commun. 2022 Feb 1;13:593. doi: 10.1038/s41467-022-28153-7 (PMC8807631; doi:10.1038/s41467-022-28153-7)
Supplement: Supplementary file 11 — Source Data File [file 41467_2022_28153_MOESM11_ESM.zip › ebbesen_froemke_source/source_7f.xlsx]

## Sheet: Sheet1
	N	predictor	type
0	7	nose<->nose	social
1	5	nose0->tail1	social
2	0	nose1->tail0	social
3	0	d/dt[d_social]	social
4	10	orientation	social
5	2	head yaw	own_behavior
6	0	head pitch	own_behavior
7	3	head roll	own_behavior
8	4	hip pitch	own_behavior
9	0	spine	own_behavior
10	0	x	own_behavior
11	0	y	own_behavior
12	2	z	own_behavior
13	0	d_center	own_behavior
14	0	head dir.	own_behavior
15	7	v_fwd	own_behavior
16	4	v_left	own_behavior
17	0	v_up	own_behavior
18	3	|v|	own_behavior
19	4	d/dt[head y.]	own_behavior
20	0	d/dt[head p.]	own_behavior
21	3	d/dt[head r.]	own_behavior
22	8	d/dt[hip y.]	own_behavior
23	6	d/dt[hip p.]	own_behavior
24	0	d/dt[spine]	own_behavior
25	0	head yaw	partner_behavior
26	3	head pitch	partner_behavior
27	0	head roll	partner_behavior
28	1	hip pitch	partner_behavior
29	0	spine	partner_behavior
30	0	x	partner_behavior
31	0	y	partner_behavior
32	1	z	partner_behavior
33	0	d_center	partner_behavior
34	0	head dir.	partner_behavior
35	1	v_fwd	partner_behavior
36	1	v_left	partner_behavior
37	0	v_up	partner_behavior
38	1	|v|	partner_behavior
39	0	d/dt[head y.]	partner_behavior
40	1	d/dt[head p.]	partner_behavior
41	0	d/dt[head r.]	partner_behavior
42	0	d/dt[hip y.]	partner_behavior
43	0	d/dt[hip p.]	partner_behavior
44	0	d/dt[spine]	partner_behavior
