# Supplementary material for: Automatic mapping of multiplexed social receptive fields by deep learning and GPU-accelerated 3D videography
Source: Nat Commun. 2022 Feb 1;13:593. doi: 10.1038/s41467-022-28153-7 (PMC8807631; doi:10.1038/s41467-022-28153-7)
Supplement: Supplementary file 11 — Source Data File [file 41467_2022_28153_MOESM11_ESM.zip › ebbesen_froemke_source/source_8b.xlsx]

## Sheet: Sheet1
	n_features	n_neurons
0	0	16
1	1	0
2	2	1
3	3	1
4	4	3
5	5	5
6	6	2
7	7	2
8	8	0
9	9	1
10	10	0
